# Supplementary material for: Lgals9 deficiency ameliorates obesity by modulating redox state of PRDX2
Source: Sci Rep. 2021 Mar 16;11:5991. doi: 10.1038/s41598-021-85080-1 (PMC7966757; doi:10.1038/s41598-021-85080-1)
Supplement: Supplementary file 2 — Supplementary Information 2. [file 41598_2021_85080_MOESM2_ESM.xlsx]

## Sheet: Gal-9 Ab
Supplementary Table 1a Total list of proteins identified in anti-galectin-9 antibody precipitated sample from epididymal fat pads (nanoLC-MS/MS and Mascot analysis).
Family	Member	Database	Accession	Score	Mass	Num. of matches	Num. of significant matches	Num. of sequences	Num. of significant sequences	emPAI	Description
1	1	SwissProt	MYH9_MOUSE	16761	227429	986	537	118	68	2.98	Myosin-9 OS=Mus musculus GN=Myh9 PE=1 SV=4
1	2	SwissProt	MYH10_MOUSE	1242	229824	201	52	61	18	0.34	Myosin-10 OS=Mus musculus GN=Myh10 PE=1 SV=2
1	3	SwissProt	MYH11_MOUSE	915	227743	211	46	50	12	0.2	Myosin-11 OS=Mus musculus GN=Myh11 PE=1 SV=1
2	1	SwissProt	ACTG_MOUSE	5561	42108	406	237	18	13	3.54	Actin, cytoplasmic 2 OS=Mus musculus GN=Actg1 PE=1 SV=1
2	2	SwissProt	ACTA_MOUSE	3471	42381	336	181	17	10	2.58	Actin, aortic smooth muscle OS=Mus musculus GN=Acta2 PE=1 SV=1
3	1	SwissProt	VIME_MOUSE	4998	53712	424	208	31	24	5.71	Vimentin OS=Mus musculus GN=Vim PE=1 SV=3
3	2	SwissProt	K2C1_MOUSE	404	66079	22	12	7	3	0.16	Keratin, type II cytoskeletal 1 OS=Mus musculus GN=Krt1 PE=1 SV=4
3	3	SwissProt	K2C73_MOUSE	290	59502	76	9	7	2	0.11	Keratin, type II cytoskeletal 73 OS=Mus musculus GN=Krt73 PE=1 SV=1
3	4	SwissProt	K2C8_MOUSE	162	54531	73	18	14	4	0.26	Keratin, type II cytoskeletal 8 OS=Mus musculus GN=Krt8 PE=1 SV=4
3	5	SwissProt	K2C7_MOUSE	109	50678	71	18	14	4	0.29	Keratin, type II cytoskeletal 7 OS=Mus musculus GN=Krt7 PE=1 SV=1
3	6	SwissProt	K2C4_MOUSE	89	56590	33	11	10	2	0.12	Keratin, type II cytoskeletal 4 OS=Mus musculus GN=Krt4 PE=1 SV=2
3	7	SwissProt	ANR42_MOUSE	59	59067	23	3	11	1	0.06	Ankyrin repeat domain-containing protein 42 OS=Mus musculus GN=Ankrd42 PE=2 SV=1
4	1	SwissProt	IGKC_MOUSE	4956	11942	233	179	5	5	11.42	Ig kappa chain C region OS=Mus musculus PE=1 SV=1
5	1	SwissProt	KV5AB_MOUSE	3370	12017	75	61	4	3	4.83	Ig kappa chain V-V region HP R16.7 OS=Mus musculus PE=1 SV=1
5	2	SwissProt	KV5AF_MOUSE	66	12068	26	9	4	2	0.65	Ig kappa chain V-V region HP 91A3 OS=Mus musculus PE=1 SV=1
6	1	SwissProt	IGHG3_MOUSE	2686	44472	219	114	11	9	1.36	Ig gamma-3 chain C region OS=Mus musculus PE=1 SV=2
7	1	SwissProt	GCAB_MOUSE	2288	37086	184	111	6	6	2.61	Ig gamma-2A chain C region secreted form OS=Mus musculus PE=1 SV=1
8	1	SwissProt	HVM51_MOUSE	1727	13040	121	86	5	5	4.14	Ig heavy chain V region AC38 205.12 OS=Mus musculus PE=1 SV=1
9	1	SwissProt	KV5A9_MOUSE	1622	12721	69	60	2	1	0.27	Ig kappa chain V-V region L7 (Fragment) OS=Mus musculus GN=Gm10881 PE=1 SV=1
10	1	SwissProt	IGH1M_MOUSE	1597	44043	100	77	5	5	0.92	Ig gamma-1 chain C region, membrane-bound form OS=Mus musculus GN=Ighg1 PE=1 SV=2
11	1	SwissProt	PTRF_MOUSE	1392	43927	165	67	15	9	1.39	Polymerase I and transcript release factor OS=Mus musculus GN=Ptrf PE=1 SV=1
12	1	SwissProt	IGG2B_MOUSE	1197	44972	122	60	6	5	0.76	Ig gamma-2B chain C region OS=Mus musculus GN=Igh-3 PE=1 SV=3
13	1	SwissProt	MYL6_MOUSE	1120	17090	85	48	8	7	3.24	Myosin light polypeptide 6 OS=Mus musculus GN=Myl6 PE=1 SV=3
14	1	SwissProt	KV2A7_MOUSE	1028	12379	33	31	3	2	0.63	Ig kappa chain V-II region 26-10 OS=Mus musculus PE=1 SV=1
15	1	SwissProt	KV5A3_MOUSE	1010	12744	29	24	2	2	0.61	Ig kappa chain V-V region K2 (Fragment) OS=Mus musculus PE=1 SV=1
16	1	SwissProt	K1C10_MOUSE	1009	57906	75	37	14	5	0.32	Keratin, type I cytoskeletal 10 OS=Mus musculus GN=Krt10 PE=1 SV=3
16	2	SwissProt	K1C15_MOUSE	148	49278	38	11	11	3	0.21	Keratin, type I cytoskeletal 15 OS=Mus musculus GN=Krt15 PE=1 SV=2
17	1	SwissProt	HVM52_MOUSE	759	13134	166	108	1	1	0.26	Ig heavy chain V region VH558 A1/A4 OS=Mus musculus GN=Gm5629 PE=2 SV=1
17	2	SwissProt	DDX4_MOUSE	389	77278	185	67	7	1	0.04	Probable ATP-dependent RNA helicase DDX4 OS=Mus musculus GN=Ddx4 PE=1 SV=2
18	1	SwissProt	CO6A1_MOUSE	711	109562	59	30	16	6	0.19	Collagen alpha-1(VI) chain OS=Mus musculus GN=Col6a1 PE=2 SV=1
19	1	SwissProt	KV3A1_MOUSE	649	12087	15	11	3	3	1.72	Ig kappa chain V-III region PC 2880/PC 1229 OS=Mus musculus PE=1 SV=1
19	2	SwissProt	KV3A7_MOUSE	566	12445	23	11	2	2	1.08	Ig kappa chain V-III region TEPC 124 OS=Mus musculus PE=1 SV=1
19	3	SwissProt	KV3AC_MOUSE	525	12071	10	8	2	2	1.12	Ig kappa chain V-III region CBPC 101 OS=Mus musculus PE=1 SV=1
20	1	SwissProt	GRP75_MOUSE	570	73701	54	17	22	5	0.24	Stress-70 protein, mitochondrial OS=Mus musculus GN=Hspa9 PE=1 SV=3
21	1	SwissProt	TBA1B_MOUSE	563	50804	25	12	10	4	0.29	Tubulin alpha-1B chain OS=Mus musculus GN=Tuba1b PE=1 SV=2
22	1	SwissProt	FAS_MOUSE	516	274994	100	29	40	15	0.19	Fatty acid synthase OS=Mus musculus GN=Fasn PE=1 SV=2
23	1	SwissProt	ML12B_MOUSE	510	19824	45	19	6	5	1.19	Myosin regulatory light chain 12B OS=Mus musculus GN=Myl12b PE=1 SV=2
24	1	SwissProt	MYO1C_MOUSE	508	122723	64	18	32	11	0.34	Unconventional myosin-Ic OS=Mus musculus GN=Myo1c PE=1 SV=2
25	1	SwissProt	ENOA_MOUSE	475	47453	27	12	11	5	0.6	Alpha-enolase OS=Mus musculus GN=Eno1 PE=1 SV=3
26	1	SwissProt	LEG9_MOUSE	454	40409	29	16	6	4	0.48	Galectin-9 OS=Mus musculus GN=Lgals9 PE=1 SV=1
27	1	SwissProt	KV3AM_MOUSE	453	11806	36	18	2	1	0.29	Ig kappa chain V-III region PC 2154 OS=Mus musculus PE=1 SV=1
28	1	SwissProt	ATPA_MOUSE	444	59830	52	16	17	7	0.53	ATP synthase subunit alpha, mitochondrial OS=Mus musculus GN=Atp5a1 PE=1 SV=1
29	1	SwissProt	DERM_MOUSE	427	24549	30	20	3	3	0.47	Dermatopontin OS=Mus musculus GN=Dpt PE=2 SV=1
30	1	SwissProt	FCGR1_MOUSE	409	45259	23	15	6	3	0.24	High affinity immunoglobulin gamma Fc receptor I OS=Mus musculus GN=Fcgr1 PE=1 SV=1
31	1	SwissProt	TBB4B_MOUSE	404	50255	48	22	12	7	0.66	Tubulin beta-4B chain OS=Mus musculus GN=Tubb4b PE=1 SV=1
31	2	SwissProt	TBB5_MOUSE	324	50095	43	21	13	8	0.78	Tubulin beta-5 chain OS=Mus musculus GN=Tubb5 PE=1 SV=1
31	3	SwissProt	TBB2A_MOUSE	210	50274	84	13	14	7	0.56	Tubulin beta-2A chain OS=Mus musculus GN=Tubb2a PE=1 SV=1
32	1	SwissProt	TPM3_MOUSE	387	33031	49	23	15	4	0.47	Tropomyosin alpha-3 chain OS=Mus musculus GN=Tpm3 PE=2 SV=3
32	2	SwissProt	TPM4_MOUSE	124	28564	14	4	6	2	0.25	Tropomyosin alpha-4 chain OS=Mus musculus GN=Tpm4 PE=2 SV=3
33	1	SwissProt	GRP78_MOUSE	353	72492	76	25	19	7	0.36	78 kDa glucose-regulated protein OS=Mus musculus GN=Hspa5 PE=1 SV=3
33	2	SwissProt	HSP7C_MOUSE	202	71055	216	26	14	9	0.57	Heat shock cognate 71 kDa protein OS=Mus musculus GN=Hspa8 PE=1 SV=1
34	1	SwissProt	PYC_MOUSE	336	130344	63	13	32	7	0.19	Pyruvate carboxylase, mitochondrial OS=Mus musculus GN=Pc PE=1 SV=1
35	1	SwissProt	HNRPQ_MOUSE	327	69818	29	12	10	1	0.05	Heterogeneous nuclear ribonucleoprotein Q OS=Mus musculus GN=Syncrip PE=1 SV=2
36	1	SwissProt	HVM56_MOUSE	325	10768	10	8	2	2	1.3	Ig heavy chain V region 914 OS=Mus musculus PE=1 SV=1
37	1	SwissProt	HNRPU_MOUSE	315	88661	42	8	18	5	0.2	Heterogeneous nuclear ribonucleoprotein U OS=Mus musculus GN=Hnrnpu PE=1 SV=1
38	1	SwissProt	LAC1_MOUSE	315	11739	43	19	4	3	1.79	Ig lambda-1 chain C region OS=Mus musculus PE=1 SV=1
39	1	SwissProt	KV5A7_MOUSE	314	14473	8	6	4	3	0.89	Ig kappa chain V-V region MOPC 41 OS=Mus musculus GN=Gm5571 PE=1 SV=1
40	1	SwissProt	KV5A5_MOUSE	284	14547	48	20	4	2	0.88	Ig kappa chain V-V region T1 OS=Mus musculus PE=4 SV=1
41	1	SwissProt	FUS_MOUSE	273	52870	103	21	8	3	0.27	RNA-binding protein FUS OS=Mus musculus GN=Fus PE=2 SV=1
42	1	SwissProt	EHD2_MOUSE	239	61307	25	7	14	5	0.3	EH domain-containing protein 2 OS=Mus musculus GN=Ehd2 PE=1 SV=1
43	1	SwissProt	PGS2_MOUSE	236	40126	17	8	9	3	0.27	Decorin OS=Mus musculus GN=Dcn PE=2 SV=1
44	1	SwissProt	EF1A1_MOUSE	226	50424	20	8	6	3	0.29	Elongation factor 1-alpha 1 OS=Mus musculus GN=Eef1a1 PE=1 SV=3
45	1	SwissProt	LDHA_MOUSE	220	36817	36	12	9	4	0.41	L-lactate dehydrogenase A chain OS=Mus musculus GN=Ldha PE=1 SV=3
46	1	SwissProt	G3P_MOUSE	216	36072	50	14	7	3	0.3	Glyceraldehyde-3-phosphate dehydrogenase OS=Mus musculus GN=Gapdh PE=1 SV=2
47	1	SwissProt	KPYM_MOUSE	213	58378	45	5	17	4	0.25	Pyruvate kinase PKM OS=Mus musculus GN=Pkm PE=1 SV=4
48	1	SwissProt	KV2A5_MOUSE	205	12496	10	6	2	1	0.27	Ig kappa chain V-II region 17S29.1 OS=Mus musculus PE=1 SV=1
49	1	SwissProt	KV5A1_MOUSE	185	16537	78	20	3	2	0.75	Ig kappa chain V19-17 OS=Mus musculus GN=Igk-V19-17 PE=1 SV=1
50	1	SwissProt	KV6AB_MOUSE	183	11820	4	3	2	1	0.29	Ig kappa chain V-VI region NQ2-6.1 OS=Mus musculus PE=2 SV=1
51	1	SwissProt	IGHM_MOUSE	167	50625	30	5	9	2	0.13	Ig mu chain C region OS=Mus musculus GN=Ighm PE=1 SV=2
52	1	SwissProt	CHD1_MOUSE	165	197575	60	17	21	1	0.02	Chromodomain-helicase-DNA-binding protein 1 OS=Mus musculus GN=Chd1 PE=1 SV=3
53	1	SwissProt	ALBU_MOUSE	141	70700	24	5	12	3	0.15	Serum albumin OS=Mus musculus GN=Alb PE=1 SV=3
54	1	SwissProt	CO4B_MOUSE	128	194447	52	2	20	1	0.02	Complement C4-B OS=Mus musculus GN=C4b PE=1 SV=3
55	1	SwissProt	ETFA_MOUSE	126	35330	10	2	8	2	0.2	Electron transfer flavoprotein subunit alpha, mitochondrial OS=Mus musculus GN=Etfa PE=1 SV=2
56	1	SwissProt	DYH5_MOUSE	125	531156	218	28	92	1	0.01	Dynein heavy chain 5, axonemal OS=Mus musculus GN=Dnah5 PE=2 SV=2
57	1	SwissProt	RMXL1_MOUSE	124	42136	44	4	11	3	0.25	RNA binding motif protein, X-linked-like-1 OS=Mus musculus GN=Rbmxl1 PE=2 SV=1
58	1	SwissProt	EWS_MOUSE	120	68705	85	8	12	2	0.1	RNA-binding protein EWS OS=Mus musculus GN=Ewsr1 PE=1 SV=2
59	1	SwissProt	LUM_MOUSE	120	38640	5	3	3	1	0.09	Lumican OS=Mus musculus GN=Lum PE=1 SV=2
60	1	SwissProt	KV5A4_MOUSE	108	12137	10	3	2	1	0.28	Ig kappa chain V-V region MOPC 149 OS=Mus musculus PE=1 SV=1
61	1	SwissProt	PLIN4_MOUSE	107	140297	30	3	16	2	0.05	Perilipin-4 OS=Mus musculus GN=Plin4 PE=1 SV=2
62	1	SwissProt	CRNS1_MOUSE	106	90878	33	13	8	1	0.04	Carnosine synthase 1 OS=Mus musculus GN=Carns1 PE=1 SV=2
63	1	SwissProt	PRDX2_MOUSE	106	21936	3	1	3	1	0.15	Peroxiredoxin-2 OS=Mus musculus GN=Prdx2 PE=1 SV=3
64	1	SwissProt	SPA3K_MOUSE	103	47021	6	2	4	2	0.15	Serine protease inhibitor A3K OS=Mus musculus GN=Serpina3k PE=1 SV=2
65	1	SwissProt	ROAA_MOUSE	100	30926	8	2	3	1	0.11	Heterogeneous nuclear ribonucleoprotein A/B OS=Mus musculus GN=Hnrnpab PE=1 SV=1
66	1	SwissProt	PRELP_MOUSE	95	43607	12	3	7	1	0.08	Prolargin OS=Mus musculus GN=Prelp PE=1 SV=2
67	1	SwissProt	SPB6_MOUSE	92	42913	22	2	8	2	0.16	Serpin B6 OS=Mus musculus GN=Serpinb6 PE=1 SV=1
68	1	SwissProt	NID2_MOUSE	88	156610	11	3	8	2	0.04	Nidogen-2 OS=Mus musculus GN=Nid2 PE=1 SV=2
69	1	SwissProt	HNRPD_MOUSE	87	38501	6	2	5	1	0.09	Heterogeneous nuclear ribonucleoprotein D0 OS=Mus musculus GN=Hnrnpd PE=1 SV=2
70	1	SwissProt	HVM53_MOUSE	86	13029	5	3	2	1	0.6	Ig heavy chain V region RF OS=Mus musculus PE=1 SV=1
71	1	SwissProt	TGM2_MOUSE	85	78153	17	3	9	2	0.09	Protein-glutamine gamma-glutamyltransferase 2 OS=Mus musculus GN=Tgm2 PE=1 SV=4
72	1	SwissProt	H3C_MOUSE	79	15363	17	2	5	1	0.22	Histone H3.3C OS=Mus musculus GN=H3f3c PE=3 SV=3
73	1	SwissProt	LV2B_MOUSE	78	13581	3	2	2	1	0.25	Ig lambda-2 chain V region MOPC 315 OS=Mus musculus PE=1 SV=1
74	1	SwissProt	TMOD3_MOUSE	69	39592	19	2	8	2	0.17	Tropomodulin-3 OS=Mus musculus GN=Tmod3 PE=2 SV=1
75	1	SwissProt	ATPB_MOUSE	73	56265	41	4	13	3	0.19	ATP synthase subunit beta, mitochondrial OS=Mus musculus GN=Atp5b PE=1 SV=2
76	1	SwissProt	KV2A6_MOUSE	72	12659	5	1	2	1	0.27	Ig kappa chain V-II region 7S34.1 OS=Mus musculus PE=1 SV=1
77	1	SwissProt	KV2A4_MOUSE	70	12327	2	1	2	1	0.28	Ig kappa chain V-II region 2S1.3 OS=Mus musculus PE=1 SV=1
78	1	SwissProt	GELS_MOUSE	70	86287	20	6	13	4	0.16	Gelsolin OS=Mus musculus GN=Gsn PE=1 SV=3
79	1	SwissProt	ROA2_MOUSE	66	37437	19	5	5	1	0.09	Heterogeneous nuclear ribonucleoproteins A2/B1 OS=Mus musculus GN=Hnrnpa2b1 PE=1 SV=2
80	1	SwissProt	MILK2_MOUSE	66	108849	61	6	16	1	0.03	MICAL-like protein 2 OS=Mus musculus GN=Micall2 PE=1 SV=1
81	1	SwissProt	RL23A_MOUSE	65	17684	1	1	1	1	0.19	60S ribosomal protein L23a OS=Mus musculus GN=Rpl23a PE=1 SV=1
82	1	SwissProt	ACLY_MOUSE	65	120564	26	1	18	1	0.03	ATP-citrate synthase OS=Mus musculus GN=Acly PE=1 SV=1
83	1	SwissProt	HS90B_MOUSE	64	83571	33	1	16	1	0.04	Heat shock protein HSP 90-beta OS=Mus musculus GN=Hsp90ab1 PE=1 SV=3
84	1	SwissProt	PGS1_MOUSE	63	42069	13	3	6	2	0.16	Biglycan OS=Mus musculus GN=Bgn PE=2 SV=1
85	1	SwissProt	GBLP_MOUSE	62	35511	3	1	2	1	0.09	Guanine nucleotide-binding protein subunit beta-2-like 1 OS=Mus musculus GN=Gnb2l1 PE=1 SV=3 (RECEPTOR OF ACTIVATED PROTEIN C KINASE 1)
86	1	SwissProt	ADT1_MOUSE	62	33111	21	3	8	2	0.21	ADP/ATP translocase 1 OS=Mus musculus GN=Slc25a4 PE=1 SV=4
87	1	SwissProt	THOC4_MOUSE	60	26924	11	1	4	1	0.12	THO complex subunit 4 OS=Mus musculus GN=Alyref PE=1 SV=3
88	1	SwissProt	LIPL_MOUSE	60	53646	6	2	5	1	0.06	Lipoprotein lipase OS=Mus musculus GN=Lpl PE=1 SV=3
89	1	SwissProt	THIM_MOUSE	59	42260	19	2	5	1	0.08	3-ketoacyl-CoA thiolase, mitochondrial OS=Mus musculus GN=Acaa2 PE=1 SV=3
90	1	SwissProt	FMOD_MOUSE	57	43427	4	1	4	1	0.08	Fibromodulin OS=Mus musculus GN=Fmod PE=2 SV=1
91	1	SwissProt	PHB2_MOUSE	55	33276	6	1	6	1	0.1	Prohibitin-2 OS=Mus musculus GN=Phb2 PE=1 SV=1
92	1	SwissProt	RAP1A_MOUSE	54	21316	23	2	7	1	0.16	Ras-related protein Rap-1A OS=Mus musculus GN=Rap1a PE=2 SV=1
93	1	SwissProt	RL11_MOUSE	54	20468	7	2	5	1	0.16	60S ribosomal protein L11 OS=Mus musculus GN=Rpl11 PE=1 SV=4
94	1	SwissProt	6PGD_MOUSE	51	53726	22	2	9	1	0.06	6-phosphogluconate dehydrogenase, decarboxylating OS=Mus musculus GN=Pgd PE=1 SV=3
95	1	SwissProt	CCNG1_MOUSE	49	34508	19	5	4	1	0.1	Cyclin-G1 OS=Mus musculus GN=Ccng1 PE=2 SV=2
96	1	SwissProt	PGBM_MOUSE	48	407847	88	1	32	1	0.01	Basement membrane-specific heparan sulfate proteoglycan core protein OS=Mus musculus GN=Hspg2 PE=1 SV=1
97	1	SwissProt	CSKI1_MOUSE	46	150973	32	1	12	1	0.02	Caskin-1 OS=Mus musculus GN=Caskin1 PE=1 SV=2
98	1	SwissProt	ECHA_MOUSE	44	83302	52	2	11	1	0.04	Trifunctional enzyme subunit alpha, mitochondrial OS=Mus musculus GN=Hadha PE=1 SV=1
99	1	SwissProt	LAMA4_MOUSE	42	204372	146	1	29	1	0.02	Laminin subunit alpha-4 OS=Mus musculus GN=Lama4 PE=1 SV=2
100	1	SwissProt	HVM07_MOUSE	42	15581	6	3	2	1	0.22	Ig heavy chain V region B1-8/186-2 OS=Mus musculus GN=Ighv1-72 PE=1 SV=1
101	1	SwissProt	K22E_MOUSE	42	71336	44	4	12	2	0.09	Keratin, type II cytoskeletal 2 epidermal OS=Mus musculus GN=Krt2 PE=1 SV=1
102	1	SwissProt	GNAI2_MOUSE	41	41033	9	1	7	1	0.08	Guanine nucleotide-binding protein G(i) subunit alpha-2 OS=Mus musculus GN=Gnai2 PE=1 SV=5
103	1	SwissProt	CPT2_MOUSE	41	74504	20	1	9	1	0.04	Carnitine O-palmitoyltransferase 2, mitochondrial OS=Mus musculus GN=Cpt2 PE=1 SV=2
104	1	SwissProt	LIPS_MOUSE	40	84036	40	1	8	1	0.04	Hormone-sensitive lipase OS=Mus musculus GN=Lipe PE=1 SV=2
105	1	SwissProt	FBLN5_MOUSE	39	52440	11	1	4	1	0.06	Fibulin-5 OS=Mus musculus GN=Fbln5 PE=1 SV=1
106	1	SwissProt	ACBG1_MOUSE	39	81230	25	1	12	1	0.04	Long-chain-fatty-acid--CoA ligase ACSBG1 OS=Mus musculus GN=Acsbg1 PE=1 SV=1
107	1	SwissProt	HVM00_MOUSE	39	12661	9	2	2	1	0.27	Ig heavy chain V region OS=Mus musculus PE=1 SV=1
108	1	SwissProt	ANXA2_MOUSE	38	38937	21	3	8	1	0.08	Annexin A2 OS=Mus musculus GN=Anxa2 PE=1 SV=2
109	1	SwissProt	SYCP1_MOUSE	38	116490	46	1	19	1	0.03	Synaptonemal complex protein 1 OS=Mus musculus GN=Sycp1 PE=1 SV=2
110	1	SwissProt	PCLO_MOUSE	37	552378	118	1	43	1	0.01	Protein piccolo OS=Mus musculus GN=Pclo PE=1 SV=4
111	1	SwissProt	EHD1_MOUSE	37	60622	11	1	8	1	0.05	EH domain-containing protein 1 OS=Mus musculus GN=Ehd1 PE=1 SV=1
112	1	SwissProt	MGST1_MOUSE	36	17597	8	1	5	1	0.19	Microsomal glutathione S-transferase 1 OS=Mus musculus GN=Mgst1 PE=1 SV=3
113	1	SwissProt	H12_MOUSE	36	21254	15	2	7	1	0.16	Histone H1.2 OS=Mus musculus GN=Hist1h1c PE=1 SV=2
114	1	SwissProt	DLX3_MOUSE	35	31886	7	1	3	1	0.1	Homeobox protein DLX-3 OS=Mus musculus GN=Dlx3 PE=2 SV=1
115	1	SwissProt	CNTN3_MOUSE	35	113902	80	5	9	2	0.06	Contactin-3 OS=Mus musculus GN=Cntn3 PE=1 SV=2
116	1	SwissProt	GPDA_MOUSE	35	38176	10	1	5	1	0.09	Glycerol-3-phosphate dehydrogenase [NAD(+)], cytoplasmic OS=Mus musculus GN=Gpd1 PE=1 SV=3
117	1	SwissProt	H4_MOUSE	35	11360	7	3	4	2	0.7	Histone H4 OS=Mus musculus GN=Hist1h4a PE=1 SV=2
118	1	SwissProt	OMGP_MOUSE	35	49708	11	1	6	1	0.07	Oligodendrocyte-myelin glycoprotein OS=Mus musculus GN=Omg PE=1 SV=1
119	1	SwissProt	DYST_MOUSE	34	838890	251	1	106	1		Dystonin OS=Mus musculus GN=Dst PE=1 SV=2
120	1	SwissProt	HVM45_MOUSE	34	12813	6	1	5	1	0.27	Ig heavy chain V region MC101 OS=Mus musculus PE=1 SV=1
121	1	SwissProt	SPI2_MOUSE	34	45861	9	1	6	1	0.07	Serpin I2 OS=Mus musculus GN=Serpini2 PE=2 SV=1
122	1	SwissProt	PTN23_MOUSE	34	185956	23	1	14	1	0.02	Tyrosine-protein phosphatase non-receptor type 23 OS=Mus musculus GN=Ptpn23 PE=1 SV=2
123	1	SwissProt	TSTD3_MOUSE	34	17488	75	1	6	1	0.19	Thiosulfate sulfurtransferase/rhodanese-like domain-containing protein 3 OS=Mus musculus GN=Tstd3 PE=1 SV=1
124	1	SwissProt	COPG1_MOUSE	34	98705	35	1	12	1	0.03	Coatomer subunit gamma-1 OS=Mus musculus GN=Copg1 PE=2 SV=1
125	1	SwissProt	SPAT7_MOUSE	34	66184	8	1	7	1	0.05	Spermatogenesis-associated protein 7 homolog OS=Mus musculus GN=Spata7 PE=1 SV=1
126	1	SwissProt	LDOCL_MOUSE	34	26758	54	1	1	1	0.12	Protein LDOC1L OS=Mus musculus GN=Ldoc1l PE=2 SV=1 (RETROTRANSPOSON GAG-LIKE PROTEIN 6)
127	1	SwissProt	RLA0_MOUSE	34	34366	6	1	4	1	0.1	60S acidic ribosomal protein P0 OS=Mus musculus GN=Rplp0 PE=1 SV=3
128	1	SwissProt	FINC_MOUSE	33	276017	13	1	11	1	0.01	Fibronectin OS=Mus musculus GN=Fn1 PE=1 SV=4
129	1	SwissProt	TCPZ_MOUSE	33	58424	25	1	12	1	0.06	T-complex protein 1 subunit zeta OS=Mus musculus GN=Cct6a PE=1 SV=3
130	1	SwissProt	BEST3_MOUSE	33	76668	88	3	12	1	0.04	Bestrophin-3 OS=Mus musculus GN=Best3 PE=2 SV=1
131	1	SwissProt	SDCG8_MOUSE	33	83726	15	1	12	1	0.04	Serologically defined colon cancer antigen 8 homolog OS=Mus musculus GN=Sdccag8 PE=1 SV=1
132	1	SwissProt	DEN2C_MOUSE	32	105126	25	1	12	1	0.03	DENN domain-containing protein 2C OS=Mus musculus GN=Dennd2c PE=2 SV=1
133	1	SwissProt	GVIN1_MOUSE	32	283260	63	1	33	1	0.01	Interferon-induced very large GTPase 1 OS=Mus musculus GN=Gvin1 PE=1 SV=1
134	1	SwissProt	KTN1_MOUSE	32	153068	52	1	23	1	0.02	Kinectin OS=Mus musculus GN=Ktn1 PE=2 SV=1
135	1	SwissProt	BIEA_MOUSE	31	33675	2	1	2	1	0.1	Biliverdin reductase A OS=Mus musculus GN=Blvra PE=2 SV=1
136	1	SwissProt	F196B_MOUSE	31	59750	24	1	8	1	0.06	Protein FAM196B OS=Mus musculus GN=Fam196b PE=2 SV=1 (PROTEIN INSYN2B)
137	1	SwissProt	TDRD3_MOUSE	30	82602	11	1	7	1	0.04	Tudor domain-containing protein 3 OS=Mus musculus GN=Tdrd3 PE=1 SV=4
138	1	SwissProt	ROA3_MOUSE	30	39856	26	2	9	2	0.17	Heterogeneous nuclear ribonucleoprotein A3 OS=Mus musculus GN=Hnrnpa3 PE=1 SV=1
139	1	SwissProt	CILP1_MOUSE	30	134530	41	1	17	1	0.02	Cartilage intermediate layer protein 1 OS=Mus musculus GN=Cilp PE=2 SV=1
140	1	SwissProt	COFA1_MOUSE	30	140841	16	1	10	1	0.02	Collagen alpha-1(XV) chain OS=Mus musculus GN=Col15a1 PE=1 SV=2
141	1	SwissProt	CC178_MOUSE	29	103660	30	1	10	1	0.03	Coiled-coil domain-containing protein 178 OS=Mus musculus GN=Ccdc178 PE=2 SV=2
142	1	SwissProt	DCA15_MOUSE	28	67342	20	1	6	1	0.05	DDB1- and CUL4-associated factor 15 OS=Mus musculus GN=Dcaf15 PE=2 SV=1
143	1	SwissProt	FMNL3_MOUSE	28	118007	18	2	13	1	0.03	Formin-like protein 3 OS=Mus musculus GN=Fmnl3 PE=1 SV=2
144	1	SwissProt	RS3_MOUSE	27	26828	7	1	4	1	0.12	40S ribosomal protein S3 OS=Mus musculus GN=Rps3 PE=1 SV=1
145	1	SwissProt	LRC66_MOUSE	27	98250	21	2	6	1	0.03	Leucine-rich repeat-containing protein 66 OS=Mus musculus GN=Lrrc66 PE=2 SV=1
146	1	SwissProt	HFM1_MOUSE	27	162816	95	1	23	1	0.02	Probable ATP-dependent DNA helicase HFM1 OS=Mus musculus GN=Hfm1 PE=3 SV=2
147	1	SwissProt	BBS7_MOUSE	27	81067	92	3	9	1	0.04	Bardet-Biedl syndrome 7 protein homolog OS=Mus musculus GN=Bbs7 PE=1 SV=1
148	1	SwissProt	C1QC_MOUSE	26	26374	19	3	5	1	0.13	Complement C1q subcomponent subunit C OS=Mus musculus GN=C1qc PE=2 SV=2
149	1	SwissProt	MAAI_MOUSE	26	24431	7	1	4	1	0.14	Maleylacetoacetate isomerase OS=Mus musculus GN=Gstz1 PE=1 SV=1
150	1	SwissProt	NDRG4_MOUSE	26	38883	305	5	5	1	0.09	Protein NDRG4 OS=Mus musculus GN=Ndrg4 PE=1 SV=1
151	1	SwissProt	CO6A2_MOUSE	25	111406	24	1	16	1	0.03	Collagen alpha-2(VI) chain OS=Mus musculus GN=Col6a2 PE=2 SV=3
152	1	SwissProt	WNK1_MOUSE	25	251805	40	1	12	1	0.01	Serine/threonine-protein kinase WNK1 OS=Mus musculus GN=Wnk1 PE=1 SV=2
153	1	SwissProt	IFI3_MOUSE	25	46840	11	1	4	1	0.07	Interferon-activable protein 203 OS=Mus musculus GN=Ifi203 PE=1 SV=1
154	1	SwissProt	THOC2_MOUSE	25	184540	46	1	20	1	0.02	THO complex subunit 2 OS=Mus musculus GN=Thoc2 PE=1 SV=1
155	1	SwissProt	VPS52_MOUSE	24	82335	18	1	11	1	0.04	Vacuolar protein sorting-associated protein 52 homolog OS=Mus musculus GN=Vps52 PE=2 SV=1
156	1	SwissProt	TRI45_MOUSE	24	66155	14	1	10	1	0.05	Tripartite motif-containing protein 45 OS=Mus musculus GN=Trim45 PE=2 SV=2
157	1	SwissProt	LAMB1_MOUSE	24	204203	26	1	17	1	0.02	Laminin subunit beta-1 OS=Mus musculus GN=Lamb1 PE=1 SV=3
158	1	SwissProt	CUL9_MOUSE	24	212904	307	1	15	1	0.02	Cullin-9 OS=Mus musculus GN=Cul9 PE=1 SV=2
159	1	SwissProt	MRP7_MOUSE	24	165399	28	1	18	1	0.02	Multidrug resistance-associated protein 7 OS=Mus musculus GN=Abcc10 PE=2 SV=1
160	1	SwissProt	AKD1B_MOUSE	23	58591	14	1	6	1	0.06	Ankyrin repeat and death domain-containing protein 1B OS=Mus musculus GN=Ankdd1b PE=2 SV=3
161	1	SwissProt	PA24F_MOUSE	23	97159	31	1	10	1	0.03	Cytosolic phospholipase A2 zeta OS=Mus musculus GN=Pla2g4f PE=2 SV=3
162	1	SwissProt	CAND2_MOUSE	23	137086	29	1	18	1	0.02	Cullin-associated NEDD8-dissociated protein 2 OS=Mus musculus GN=Cand2 PE=1 SV=2
163	1	SwissProt	K0319_MOUSE	23	119055	8	1	8	1	0.03	Dyslexia-associated protein KIAA0319 homolog OS=Mus musculus GN=Kiaa0319 PE=2 SV=1
164	1	SwissProt	ASGL1_MOUSE	22	34385	17	1	9	1	0.1	Isoaspartyl peptidase/L-asparaginase OS=Mus musculus GN=Asrgl1 PE=1 SV=1
165	1	SwissProt	LYG1_MOUSE	22	22255	11	1	4	1	0.15	Lysozyme g-like protein 1 OS=Mus musculus GN=Lyg1 PE=2 SV=1
166	1	SwissProt	RIOK2_MOUSE	21	62907	13	1	6	1	0.05	Serine/threonine-protein kinase RIO2 OS=Mus musculus GN=Riok2 PE=2 SV=1
167	1	SwissProt	PWP1_MOUSE	21	56122	16	1	5	1	0.06	Periodic tryptophan protein 1 homolog OS=Mus musculus GN=Pwp1 PE=1 SV=1
168	1	SwissProt	INT6_MOUSE	21	100168	114	1	11	1	0.03	Integrator complex subunit 6 OS=Mus musculus GN=Ints6 PE=2 SV=1
169	1	SwissProt	CX023_MOUSE	21	90341	7	1	7	1	0.04	Uncharacterized protein CXorf23 homolog OS=Mus musculus PE=2 SV=1 (BCLAF1 AND THRAP3 FAMILY MEMBER 3)
170	1	SwissProt	ZEP2_MOUSE	21	268590	61	1	26	1	0.01	Transcription factor HIVEP2 OS=Mus musculus GN=Hivep2 PE=1 SV=1
171	1	SwissProt	CASR_MOUSE	21	122707	11	1	8	1	0.03	Extracellular calcium-sensing receptor OS=Mus musculus GN=Casr PE=2 SV=2
172	1	SwissProt	T22D1_MOUSE	21	109801	41	1	8	1	0.03	TSC22 domain family protein 1 OS=Mus musculus GN=Tsc22d1 PE=1 SV=2
173	1	SwissProt	FAT3_MOUSE	20	505005	146	1	34	1	0.01	Protocadherin Fat 3 OS=Mus musculus GN=Fat3 PE=1 SV=2
174	1	SwissProt	PAPOA_MOUSE	20	82714	16	1	10	1	0.04	Poly(A) polymerase alpha OS=Mus musculus GN=Papola PE=1 SV=4
175	1	SwissProt	AKA10_MOUSE	20	74099	18	1	5	1	0.04	A-kinase anchor protein 10, mitochondrial OS=Mus musculus GN=Akap10 PE=1 SV=3
176	1	SwissProt	BAI1_MOUSE	20	176664	56	1	14	1	0.02	Brain-specific angiogenesis inhibitor 1 OS=Mus musculus GN=Bai1 PE=1 SV=1 (ADHESION G PROTEIN-COUPLED RECEPTOR B1)
177	1	SwissProt	FMNL_MOUSE	20	122724	49	1	8	1	0.03	Formin-like protein 1 OS=Mus musculus GN=Fmnl1 PE=1 SV=1
178	1	SwissProt	RGS3_MOUSE	20	107579	84	1	15	1	0.03	Regulator of G-protein signaling 3 OS=Mus musculus GN=Rgs3 PE=1 SV=2
179	1	SwissProt	TTC16_MOUSE	20	87746	12	1	3	1	0.04	Tetratricopeptide repeat protein 16 OS=Mus musculus GN=Ttc16 PE=2 SV=1
180	1	SwissProt	MIA3_MOUSE	19	214171	63	1	28	1	0.02	Melanoma inhibitory activity protein 3 OS=Mus musculus GN=Mia3 PE=1 SV=2
181	1	SwissProt	CDKN3_MOUSE	19	24291	7	1	3	1	0.14	Cyclin-dependent kinase inhibitor 3 OS=Mus musculus GN=Cdkn3 PE=2 SV=1
182	1	SwissProt	TXK_MOUSE	19	62038	23	1	12	1	0.05	Tyrosine-protein kinase TXK OS=Mus musculus GN=Txk PE=1 SV=1
183	1	SwissProt	ASPD_MOUSE	19	30479	19	1	5	1	0.11	Putative L-aspartate dehydrogenase OS=Mus musculus GN=Aspdh PE=1 SV=1
184	1	SwissProt	RPN1_MOUSE	18	68657	10	1	8	1	0.05	Dolichyl-diphosphooligosaccharide--protein glycosyltransferase subunit 1 OS=Mus musculus GN=Rpn1 PE=1 SV=1
185	1	SwissProt	CFA74_MOUSE	18	180013	32	1	17	1	0.02	Cilia- and flagella-associated protein 74 OS=Mus musculus GN=Cfap74 PE=2 SV=3
186	1	SwissProt	ATG2B_MOUSE	18	233192	35	1	23	1	0.01	Autophagy-related protein 2 homolog B OS=Mus musculus GN=Atg2b PE=1 SV=3
187	1	SwissProt	AT135_MOUSE	18	138382	27	1	12	1	0.02	Probable cation-transporting ATPase 13A5 OS=Mus musculus GN=Atp13a5 PE=2 SV=2
188	1	SwissProt	TEAD3_MOUSE	18	49078	34	1	10	1	0.07	Transcriptional enhancer factor TEF-5 OS=Mus musculus GN=Tead3 PE=2 SV=2
189	1	SwissProt	LRP6_MOUSE	18	183162	33	1	23	1	0.02	Low-density lipoprotein receptor-related protein 6 OS=Mus musculus GN=Lrp6 PE=1 SV=1
190	1	SwissProt	HNRH1_MOUSE	17	49454	19	1	10	1	0.07	Heterogeneous nuclear ribonucleoprotein H OS=Mus musculus GN=Hnrnph1 PE=1 SV=3
191	1	SwissProt	MEGF8_MOUSE	17	308411	47	1	14	1	0.01	Multiple epidermal growth factor-like domains protein 8 OS=Mus musculus GN=Megf8 PE=2 SV=2
192	1	SwissProt	ACAD9_MOUSE	17	69192	101	1	10	1	0.05	Acyl-CoA dehydrogenase family member 9, mitochondrial OS=Mus musculus GN=Acad9 PE=1 SV=2
193	1	SwissProt	ADXL_MOUSE	17	18983	27	1	5	1	0.18	Adrenodoxin-like protein, mitochondrial OS=Mus musculus GN=Fdx1l PE=2 SV=1 (FERREDOXIN-2, MITOCHONDRIAL)
194	1	SwissProt	PK3CB_MOUSE	17	123001	35	1	10	1	0.03	Phosphatidylinositol 4,5-bisphosphate 3-kinase catalytic subunit beta isoform OS=Mus musculus GN=Pik3cb PE=1 SV=2
195	1	SwissProt	ACADL_MOUSE	17	48277	17	1	8	1	0.07	Long-chain specific acyl-CoA dehydrogenase, mitochondrial OS=Mus musculus GN=Acadl PE=1 SV=2
196	1	SwissProt	STOX2_MOUSE	16	103833	28	1	13	1	0.03	Storkhead-box protein 2 OS=Mus musculus GN=Stox2 PE=2 SV=2
197	1	SwissProt	NPA1P_MOUSE	16	256562	60	1	27	1	0.01	Nucleolar pre-ribosomal-associated protein 1 OS=Mus musculus GN=Urb1 PE=2 SV=2
198	1	SwissProt	DYH2_MOUSE	16	514261	171	1	56	1	0.01	Dynein heavy chain 2, axonemal OS=Mus musculus GN=Dnah2 PE=2 SV=1
199	1	SwissProt	PTPRB_MOUSE	16	225838	71	1	27	1	0.01	Receptor-type tyrosine-protein phosphatase beta OS=Mus musculus GN=Ptprb PE=1 SV=1
200	1	SwissProt	ATS12_MOUSE	16	182615	14	1	11	1	0.02	A disintegrin and metalloproteinase with thrombospondin motifs 12 OS=Mus musculus GN=Adamts12 PE=2 SV=2
201	1	SwissProt	FSIP2_MOUSE	15	789954	164	1	86	1		Fibrous sheath-interacting protein 2 OS=Mus musculus GN=Fsip2 PE=1 SV=3
202	1	SwissProt	DFB36_MOUSE	15	8092	3	1	1	1	0.43	Beta-defensin 36 OS=Mus musculus GN=Defb36 PE=3 SV=2
203	1	SwissProt	PARPT_MOUSE	15	76764	27	1	9	1	0.04	TCDD-inducible poly [ADP-ribose] polymerase OS=Mus musculus GN=Tiparp PE=2 SV=1
204	1	SwissProt	TUT4_MOUSE	14	187326	81	1	24	1	0.02	Terminal uridylyltransferase 4 OS=Mus musculus GN=Zcchc11 PE=1 SV=2
205	1	SwissProt	ZFAN4_MOUSE	14	84586	46	1	16	1	0.04	AN1-type zinc finger protein 4 OS=Mus musculus GN=Zfand4 PE=3 SV=1
206	1	SwissProt	DRG1_MOUSE	14	40772	6	1	3	1	0.08	Developmentally-regulated GTP-binding protein 1 OS=Mus musculus GN=Drg1 PE=1 SV=1
207	1	SwissProt	THA_MOUSE	14	56071	9	1	7	1	0.06	Thyroid hormone receptor alpha OS=Mus musculus GN=Thra PE=1 SV=2
208	1	SwissProt	CCSAP_MOUSE	14	28589	44	1	10	1	0.12	Centriole, cilia and spindle-associated protein OS=Mus musculus GN=Ccsap PE=2 SV=1
209	1	SwissProt	GA2L3_MOUSE	13	75101	111	1	11	1	0.04	GAS2-like protein 3 OS=Mus musculus GN=Gas2l3 PE=2 SV=1

## Sheet: Isotype Ab
Supplementary Table 1b Total list of proteins identified in isotype control antibody precipitated sample from epididymal fat pads (nanoLC-MS/MS and Mascot analysis).
Family	Member	Database	Accession	Score	Mass	Num. of matches	Num. of significant matches	Num. of sequences	Num. of significant sequences	emPAI	Description
1	1	SwissProt	MYH9_MOUSE	43508	227429	3408	1771	148	99	7.11	Myosin-9 OS=Mus musculus GN=Myh9 PE=1 SV=4
1	2	SwissProt	MYH11_MOUSE	6521	227743	1073	410	94	41	0.95	Myosin-11 OS=Mus musculus GN=Myh11 PE=1 SV=1
1	3	SwissProt	MYH10_MOUSE	2604	229824	466	145	83	30	0.66	Myosin-10 OS=Mus musculus GN=Myh10 PE=1 SV=2
1	4	SwissProt	LUZP1_MOUSE	452	119809	141	33	25	1	0.06	Leucine zipper protein 1 OS=Mus musculus GN=Luzp1 PE=1 SV=2
1	5	SwissProt	NOSTN_MOUSE	72	58264	169	6	5	1	0.06	Nostrin OS=Mus musculus GN=Nostrin PE=1 SV=2
2	1	SwissProt	ACTG_MOUSE	13252	42108	870	511	20	14	5.62	Actin, cytoplasmic 2 OS=Mus musculus GN=Actg1 PE=1 SV=1
2	2	SwissProt	ACTS_MOUSE	10392	42366	702	420	17	12	2.86	Actin, alpha skeletal muscle OS=Mus musculus GN=Acta1 PE=1 SV=1
3	1	SwissProt	VIME_MOUSE	11282	53712	1161	585	40	29	10.47	Vimentin OS=Mus musculus GN=Vim PE=1 SV=3
3	2	SwissProt	DESM_MOUSE	1321	53522	301	125	14	7	0.61	Desmin OS=Mus musculus GN=Des PE=1 SV=3
3	3	SwissProt	K2C8_MOUSE	537	54531	169	59	16	4	0.26	Keratin, type II cytoskeletal 8 OS=Mus musculus GN=Krt8 PE=1 SV=4
3	4	SwissProt	K2C1_MOUSE	193	66079	31	5	16	2	0.1	Keratin, type II cytoskeletal 1 OS=Mus musculus GN=Krt1 PE=1 SV=4
3	5	SwissProt	K22O_MOUSE	95	63319	80	15	12	2	0.11	Keratin, type II cytoskeletal 2 oral OS=Mus musculus GN=Krt76 PE=2 SV=1
3	6	SwissProt	K2C4_MOUSE	79	56590	60	11	15	2	0.12	Keratin, type II cytoskeletal 4 OS=Mus musculus GN=Krt4 PE=1 SV=2
4	1	SwissProt	IGKC_MOUSE	5653	11942	325	232	6	5	8.66	Ig kappa chain C region OS=Mus musculus PE=1 SV=1
5	1	SwissProt	KV5AB_MOUSE	3878	12017	114	73	4	3	4.83	Ig kappa chain V-V region HP R16.7 OS=Mus musculus PE=1 SV=1
5	2	SwissProt	KV5AF_MOUSE	61	12068	43	6	4	2	0.65	Ig kappa chain V-V region HP 91A3 OS=Mus musculus PE=1 SV=1
6	1	SwissProt	IGHG3_MOUSE	3268	44472	313	167	9	9	1.36	Ig gamma-3 chain C region OS=Mus musculus PE=1 SV=2
7	1	SwissProt	CO6A1_MOUSE	2990	109562	196	86	28	11	0.47	Collagen alpha-1(VI) chain OS=Mus musculus GN=Col6a1 PE=2 SV=1
8	1	SwissProt	HVM51_MOUSE	2180	13040	172	112	7	5	4.14	Ig heavy chain V region AC38 205.12 OS=Mus musculus PE=1 SV=1
9	1	SwissProt	GCAB_MOUSE	2096	37086	243	94	7	6	2.31	Ig gamma-2A chain C region secreted form OS=Mus musculus PE=1 SV=1
10	1	SwissProt	KV5A9_MOUSE	1679	12721	105	70	3	1	0.27	Ig kappa chain V-V region L7 (Fragment) OS=Mus musculus GN=Gm10881 PE=1 SV=1
11	1	SwissProt	MYO1C_MOUSE	1602	122723	217	70	39	13	0.48	Unconventional myosin-Ic OS=Mus musculus GN=Myo1c PE=1 SV=2
12	1	SwissProt	MYL6_MOUSE	1549	17090	144	80	11	6	2.54	Myosin light polypeptide 6 OS=Mus musculus GN=Myl6 PE=1 SV=3
13	1	SwissProt	ANXA2_MOUSE	1329	38937	68	48	8	4	0.39	Annexin A2 OS=Mus musculus GN=Anxa2 PE=1 SV=2
14	1	SwissProt	KV2A7_MOUSE	1065	12379	45	43	2	2	0.63	Ig kappa chain V-II region 26-10 OS=Mus musculus PE=1 SV=1
15	1	SwissProt	IGG2B_MOUSE	1054	44972	162	62	9	5	0.64	Ig gamma-2B chain C region OS=Mus musculus GN=Igh-3 PE=1 SV=3
16	1	SwissProt	IGH1M_MOUSE	997	44043	69	41	8	3	0.34	Ig gamma-1 chain C region, membrane-bound form OS=Mus musculus GN=Ighg1 PE=1 SV=2
17	1	SwissProt	TPM3_MOUSE	890	33031	121	53	17	6	0.95	Tropomyosin alpha-3 chain OS=Mus musculus GN=Tpm3 PE=2 SV=3
17	2	SwissProt	TPM2_MOUSE	210	32931	65	16	13	5	0.62	Tropomyosin beta chain OS=Mus musculus GN=Tpm2 PE=1 SV=1
17	3	SwissProt	TPM4_MOUSE	120	28564	66	10	15	3	0.56	Tropomyosin alpha-4 chain OS=Mus musculus GN=Tpm4 PE=2 SV=3
18	1	SwissProt	ATPA_MOUSE	877	59830	96	27	22	10	0.8	ATP synthase subunit alpha, mitochondrial OS=Mus musculus GN=Atp5a1 PE=1 SV=1
19	1	SwissProt	LAC1_MOUSE	806	11739	64	38	4	2	1.16	Ig lambda-1 chain C region OS=Mus musculus PE=1 SV=1
20	1	SwissProt	HVM52_MOUSE	755	13134	104	69	1	1	0.26	Ig heavy chain V region VH558 A1/A4 OS=Mus musculus GN=Gm5629 PE=2 SV=1
20	2	SwissProt	DDX4_MOUSE	114	77278	155	37	19	1	0.04	Probable ATP-dependent RNA helicase DDX4 OS=Mus musculus GN=Ddx4 PE=1 SV=2
21	1	SwissProt	KV5A3_MOUSE	735	12744	34	23	3	2	0.61	Ig kappa chain V-V region K2 (Fragment) OS=Mus musculus PE=1 SV=1
22	1	SwissProt	TBB2A_MOUSE	717	50274	250	37	15	6	0.56	Tubulin beta-2A chain OS=Mus musculus GN=Tubb2a PE=1 SV=1
22	2	SwissProt	TBB4B_MOUSE	535	50255	81	38	13	8	0.89	Tubulin beta-4B chain OS=Mus musculus GN=Tubb4b PE=1 SV=1
22	3	SwissProt	TBB5_MOUSE	508	50095	82	38	17	8	0.89	Tubulin beta-5 chain OS=Mus musculus GN=Tubb5 PE=1 SV=1
23	1	SwissProt	KV3AM_MOUSE	638	11806	38	24	4	1	0.29	Ig kappa chain V-III region PC 2154 OS=Mus musculus PE=1 SV=1
24	1	SwissProt	ML12B_MOUSE	613	19824	49	24	8	6	1.99	Myosin regulatory light chain 12B OS=Mus musculus GN=Myl12b PE=1 SV=2
25	1	SwissProt	KV5A1_MOUSE	606	16537	120	41	3	2	0.75	Ig kappa chain V19-17 OS=Mus musculus GN=Igk-V19-17 PE=1 SV=1
26	1	SwissProt	TBA1A_MOUSE	587	50788	42	16	16	7	0.55	Tubulin alpha-1A chain OS=Mus musculus GN=Tuba1a PE=1 SV=1
26	2	SwissProt	TBA1B_MOUSE	583	50804	42	16	16	7	0.55	Tubulin alpha-1B chain OS=Mus musculus GN=Tuba1b PE=1 SV=2
27	1	SwissProt	PGS2_MOUSE	531	40126	76	32	17	9	1.04	Decorin OS=Mus musculus GN=Dcn PE=2 SV=1
28	1	SwissProt	PTRF_MOUSE	466	43927	162	29	14	5	0.54	Polymerase I and transcript release factor OS=Mus musculus GN=Ptrf PE=1 SV=1
29	1	SwissProt	CO6A2_MOUSE	405	111406	169	26	29	7	0.22	Collagen alpha-2(VI) chain OS=Mus musculus GN=Col6a2 PE=2 SV=3
30	1	SwissProt	PYC_MOUSE	390	130344	124	14	38	9	0.25	Pyruvate carboxylase, mitochondrial OS=Mus musculus GN=Pc PE=1 SV=1
31	1	SwissProt	HSP7C_MOUSE	366	71055	134	29	18	6	0.31	Heat shock cognate 71 kDa protein OS=Mus musculus GN=Hspa8 PE=1 SV=1
31	2	SwissProt	GRP78_MOUSE	298	72492	93	29	24	6	0.3	78 kDa glucose-regulated protein OS=Mus musculus GN=Hspa5 PE=1 SV=3
32	1	SwissProt	FCGR1_MOUSE	343	45259	21	8	7	3	0.24	High affinity immunoglobulin gamma Fc receptor I OS=Mus musculus GN=Fcgr1 PE=1 SV=1
33	1	SwissProt	KV3A4_MOUSE	343	12149	13	9	3	3	1.72	Ig kappa chain V-III region 50S10.1 OS=Mus musculus PE=1 SV=1
33	2	SwissProt	KV3A7_MOUSE	336	12445	16	10	2	2	1.08	Ig kappa chain V-III region TEPC 124 OS=Mus musculus PE=1 SV=1
34	1	SwissProt	FAS_MOUSE	315	274994	144	16	55	15	0.19	Fatty acid synthase OS=Mus musculus GN=Fasn PE=1 SV=2
35	1	SwissProt	G3P_MOUSE	312	36072	45	20	8	2	0.3	Glyceraldehyde-3-phosphate dehydrogenase OS=Mus musculus GN=Gapdh PE=1 SV=2
36	1	SwissProt	TGM2_MOUSE	311	78153	90	16	26	5	0.23	Protein-glutamine gamma-glutamyltransferase 2 OS=Mus musculus GN=Tgm2 PE=1 SV=4
37	1	SwissProt	CO1A2_MOUSE	301	129992	156	24	29	4	0.1	Collagen alpha-2(I) chain OS=Mus musculus GN=Col1a2 PE=2 SV=2
38	1	SwissProt	KV2A5_MOUSE	294	12496	12	8	2	1	0.27	Ig kappa chain V-II region 17S29.1 OS=Mus musculus PE=1 SV=1
39	1	SwissProt	LDHA_MOUSE	290	36817	49	17	10	3	0.29	L-lactate dehydrogenase A chain OS=Mus musculus GN=Ldha PE=1 SV=3
40	1	SwissProt	IGHM_MOUSE	279	50625	53	16	9	4	0.29	Ig mu chain C region OS=Mus musculus GN=Ighm PE=1 SV=2
41	1	SwissProt	HS90B_MOUSE	268	83571	50	11	16	4	0.17	Heat shock protein HSP 90-beta OS=Mus musculus GN=Hsp90ab1 PE=1 SV=3
42	1	SwissProt	CO1A1_MOUSE	252	138974	93	21	27	2	0.05	Collagen alpha-1(I) chain OS=Mus musculus GN=Col1a1 PE=1 SV=4
43	1	SwissProt	EHD2_MOUSE	245	61307	144	9	22	4	0.23	EH domain-containing protein 2 OS=Mus musculus GN=Ehd2 PE=1 SV=1
44	1	SwissProt	FBN1_MOUSE	241	332636	86	13	36	1	0.01	Fibrillin-1 OS=Mus musculus GN=Fbn1 PE=1 SV=1
45	1	SwissProt	GELS_MOUSE	240	86287	105	14	28	9	0.45	Gelsolin OS=Mus musculus GN=Gsn PE=1 SV=3
46	1	SwissProt	CP250_MOUSE	235	277788	379	40	58	2	0.02	Centrosome-associated protein CEP250 OS=Mus musculus GN=Cep250 PE=1 SV=4
47	1	SwissProt	TMOD3_MOUSE	222	39592	62	8	13	5	0.49	Tropomodulin-3 OS=Mus musculus GN=Tmod3 PE=2 SV=1
48	1	SwissProt	K1C10_MOUSE	210	57906	43	10	15	2	0.12	Keratin, type I cytoskeletal 10 OS=Mus musculus GN=Krt10 PE=1 SV=3
49	1	SwissProt	ENOA_MOUSE	209	47453	38	5	19	4	0.31	Alpha-enolase OS=Mus musculus GN=Eno1 PE=1 SV=3
50	1	SwissProt	HVM56_MOUSE	204	10768	20	9	4	2	1.3	Ig heavy chain V region 914 OS=Mus musculus PE=1 SV=1
51	1	SwissProt	KV5A5_MOUSE	178	14547	52	20	5	2	0.52	Ig kappa chain V-V region T1 OS=Mus musculus PE=4 SV=1
52	1	SwissProt	EF1A1_MOUSE	167	50424	45	8	13	3	0.21	Elongation factor 1-alpha 1 OS=Mus musculus GN=Eef1a1 PE=1 SV=3
53	1	SwissProt	PGBM_MOUSE	156	407847	287	10	42	5	0.04	Basement membrane-specific heparan sulfate proteoglycan core protein OS=Mus musculus GN=Hspg2 PE=1 SV=1
54	1	SwissProt	KPYM_MOUSE	141	58378	69	10	27	5	0.32	Pyruvate kinase PKM OS=Mus musculus GN=Pkm PE=1 SV=4
55	1	SwissProt	ROA3_MOUSE	136	39856	42	8	8	1	0.08	Heterogeneous nuclear ribonucleoprotein A3 OS=Mus musculus GN=Hnrnpa3 PE=1 SV=1
56	1	SwissProt	FINC_MOUSE	134	276017	86	6	36	5	0.06	Fibronectin OS=Mus musculus GN=Fn1 PE=1 SV=4
57	1	SwissProt	PLIN4_MOUSE	133	140297	40	3	23	2	0.05	Perilipin-4 OS=Mus musculus GN=Plin4 PE=1 SV=2
58	1	SwissProt	DERM_MOUSE	129	24549	26	10	5	2	0.29	Dermatopontin OS=Mus musculus GN=Dpt PE=2 SV=1
59	1	SwissProt	LAMB2_MOUSE	128	203579	94	9	37	3	0.05	Laminin subunit beta-2 OS=Mus musculus GN=Lamb2 PE=2 SV=2
60	1	SwissProt	CLH1_MOUSE	119	193202	46	5	30	5	0.09	Clathrin heavy chain 1 OS=Mus musculus GN=Cltc PE=1 SV=3
61	1	SwissProt	FIBA_MOUSE	119	88117	60	5	17	2	0.08	Fibrinogen alpha chain OS=Mus musculus GN=Fga PE=2 SV=1
62	1	SwissProt	K22E_MOUSE	112	71336	50	7	16	1	0.05	Keratin, type II cytoskeletal 2 epidermal OS=Mus musculus GN=Krt2 PE=1 SV=1
63	1	SwissProt	DTBP1_MOUSE	104	39911	96	9	3	1	0.08	Dysbindin OS=Mus musculus GN=Dtnbp1 PE=1 SV=1
64	1	SwissProt	LUM_MOUSE	102	38640	15	4	6	3	0.28	Lumican OS=Mus musculus GN=Lum PE=1 SV=2
65	1	SwissProt	ATPB_MOUSE	101	56265	44	5	13	3	0.26	ATP synthase subunit beta, mitochondrial OS=Mus musculus GN=Atp5b PE=1 SV=2
66	1	SwissProt	FUS_MOUSE	100	52870	94	3	12	1	0.13	RNA-binding protein FUS OS=Mus musculus GN=Fus PE=2 SV=1
67	1	SwissProt	SRB4D_MOUSE	91	63701	40	14	6	1	0.11	Scavenger receptor cysteine-rich domain-containing group B protein OS=Mus musculus GN=Ssc4d PE=2 SV=2
68	1	SwissProt	ZC12C_MOUSE	87	100394	153	19	17	1	0.03	Probable ribonuclease ZC3H12C OS=Mus musculus GN=Zc3h12c PE=2 SV=2
69	1	SwissProt	INT6_MOUSE	85	100168	202	15	21	2	0.14	Integrator complex subunit 6 OS=Mus musculus GN=Ints6 PE=2 SV=1
70	1	SwissProt	LAMC1_MOUSE	85	182830	66	7	33	5	0.09	Laminin subunit gamma-1 OS=Mus musculus GN=Lamc1 PE=1 SV=2
71	1	SwissProt	G6PD1_MOUSE	80	59681	41	6	15	1	0.06	Glucose-6-phosphate 1-dehydrogenase X OS=Mus musculus GN=G6pdx PE=1 SV=3
72	1	SwissProt	ARF3_MOUSE	78	20645	20	1	7	1	0.16	ADP-ribosylation factor 3 OS=Mus musculus GN=Arf3 PE=2 SV=2
73	1	SwissProt	KV4A1_MOUSE	78	13939	31	6	12	1	0.24	Ig kappa chain V-IV region S107B OS=Mus musculus PE=4 SV=1
74	1	SwissProt	HVM29_MOUSE	76	12753	18	3	4	1	0.61	Ig heavy chain V-III region E109 OS=Mus musculus PE=1 SV=1
75	1	SwissProt	RS14_MOUSE	76	16434	57	8	6	1	0.21	40S ribosomal protein S14 OS=Mus musculus GN=Rps14 PE=2 SV=3
76	1	SwissProt	IQGA1_MOUSE	74	189423	119	4	34	1	0.02	Ras GTPase-activating-like protein IQGAP1 OS=Mus musculus GN=Iqgap1 PE=1 SV=2
77	1	SwissProt	RS3_MOUSE	72	26828	18	2	9	1	0.12	40S ribosomal protein S3 OS=Mus musculus GN=Rps3 PE=1 SV=1
78	1	SwissProt	KV5A4_MOUSE	68	12137	7	2	2	1	0.28	Ig kappa chain V-V region MOPC 149 OS=Mus musculus PE=1 SV=1
79	1	SwissProt	KV2A6_MOUSE	65	12659	14	5	2	1	0.27	Ig kappa chain V-II region 7S34.1 OS=Mus musculus PE=1 SV=1
80	1	SwissProt	CRNS1_MOUSE	65	90878	36	8	15	1	0.04	Carnosine synthase 1 OS=Mus musculus GN=Carns1 PE=1 SV=2
81	1	SwissProt	NID2_MOUSE	63	156610	15	2	11	2	0.04	Nidogen-2 OS=Mus musculus GN=Nid2 PE=1 SV=2
82	1	SwissProt	ATPG_MOUSE	61	32979	14	2	7	1	0.1	ATP synthase subunit gamma, mitochondrial OS=Mus musculus GN=Atp5c1 PE=1 SV=1
83	1	SwissProt	MILK2_MOUSE	61	108849	75	7	20	1	0.03	MICAL-like protein 2 OS=Mus musculus GN=Micall2 PE=1 SV=1
84	1	SwissProt	ALBU_MOUSE	60	70700	28	2	12	2	0.1	Serum albumin OS=Mus musculus GN=Alb PE=1 SV=3
85	1	SwissProt	SERA_MOUSE	60	57347	31	3	11	2	0.12	D-3-phosphoglycerate dehydrogenase OS=Mus musculus GN=Phgdh PE=1 SV=3
86	1	SwissProt	LIPS_MOUSE	59	84036	50	1	14	1	0.04	Hormone-sensitive lipase OS=Mus musculus GN=Lipe PE=1 SV=2
87	1	SwissProt	GRP75_MOUSE	59	73701	59	2	20	2	0.09	Stress-70 protein, mitochondrial OS=Mus musculus GN=Hspa9 PE=1 SV=3
88	1	SwissProt	KV5A7_MOUSE	58	14473	4	1	4	1	0.24	Ig kappa chain V-V region MOPC 41 OS=Mus musculus GN=Gm5571 PE=1 SV=1
89	1	SwissProt	ADT1_MOUSE	57	33111	25	4	11	2	0.21	ADP/ATP translocase 1 OS=Mus musculus GN=Slc25a4 PE=1 SV=4
90	1	SwissProt	HVM53_MOUSE	57	13029	25	2	4	1	0.6	Ig heavy chain V region RF OS=Mus musculus PE=1 SV=1
91	1	SwissProt	CALR_MOUSE	55	48136	24	4	7	1	0.07	Calreticulin OS=Mus musculus GN=Calr PE=1 SV=1
92	1	SwissProt	MGME1_MOUSE	52	38823	31	4	5	1	0.09	Mitochondrial genome maintenance exonuclease 1 OS=Mus musculus GN=Mgme1 PE=2 SV=1
93	1	SwissProt	CHD1_MOUSE	52	197575	121	5	41	1	0.02	Chromodomain-helicase-DNA-binding protein 1 OS=Mus musculus GN=Chd1 PE=1 SV=3
94	1	SwissProt	TINAL_MOUSE	51	53998	65	1	12	1	0.06	Tubulointerstitial nephritis antigen-like OS=Mus musculus GN=Tinagl1 PE=1 SV=1
95	1	SwissProt	GNAI2_MOUSE	49	41033	20	4	13	2	0.17	Guanine nucleotide-binding protein G(i) subunit alpha-2 OS=Mus musculus GN=Gnai2 PE=1 SV=5
96	1	SwissProt	BIEA_MOUSE	47	33675	24	3	9	2	0.21	Biliverdin reductase A OS=Mus musculus GN=Blvra PE=2 SV=1
97	1	SwissProt	6PGD_MOUSE	47	53726	205	2	13	2	0.13	6-phosphogluconate dehydrogenase, decarboxylating OS=Mus musculus GN=Pgd PE=1 SV=3
98	1	SwissProt	PRELP_MOUSE	46	43607	20	2	12	2	0.16	Prolargin OS=Mus musculus GN=Prelp PE=1 SV=2
99	1	SwissProt	H3C_MOUSE	46	15363	11	1	6	1	0.22	Histone H3.3C OS=Mus musculus GN=H3f3c PE=3 SV=3
100	1	SwissProt	LMNA_MOUSE	45	74478	97	3	30	2	0.09	Prelamin-A/C OS=Mus musculus GN=Lmna PE=1 SV=2
101	1	SwissProt	DREB_MOUSE	44	77981	126	3	11	2	0.13	Drebrin OS=Mus musculus GN=Dbn1 PE=1 SV=4
102	1	SwissProt	ECHA_MOUSE	43	83302	42	2	13	2	0.08	Trifunctional enzyme subunit alpha, mitochondrial OS=Mus musculus GN=Hadha PE=1 SV=1
103	1	SwissProt	GPDA_MOUSE	42	38176	54	4	13	2	0.18	Glycerol-3-phosphate dehydrogenase [NAD(+)], cytoplasmic OS=Mus musculus GN=Gpd1 PE=1 SV=3
104	1	SwissProt	SHQ1_MOUSE	42	64046	27	3	8	1	0.05	Protein SHQ1 homolog OS=Mus musculus GN=Shq1 PE=2 SV=2
105	1	SwissProt	CO6A5_MOUSE	41	291390	151	5	61	3	0.03	Collagen alpha-5(VI) chain OS=Mus musculus GN=Col6a5 PE=1 SV=4
106	1	SwissProt	CO4B_MOUSE	41	194447	98	1	35	1	0.02	Complement C4-B OS=Mus musculus GN=C4b PE=1 SV=3
107	1	SwissProt	ARAP1_MOUSE	41	163827	64	1	27	1	0.02	Arf-GAP with Rho-GAP domain, ANK repeat and PH domain-containing protein 1 OS=Mus musculus GN=Arap1 PE=2 SV=2
108	1	SwissProt	SPB6_MOUSE	41	42913	32	1	10	1	0.08	Serpin B6 OS=Mus musculus GN=Serpinb6 PE=1 SV=1
109	1	SwissProt	3HAO_MOUSE	40	32955	24	1	9	1	0.1	3-hydroxyanthranilate 3,4-dioxygenase OS=Mus musculus GN=Haao PE=1 SV=1
110	1	SwissProt	LAMC3_MOUSE	40	178084	48	1	25	1	0.02	Laminin subunit gamma-3 OS=Mus musculus GN=Lamc3 PE=2 SV=2
111	1	SwissProt	TXTP_MOUSE	40	34252	42	1	14	1	0.1	Tricarboxylate transport protein, mitochondrial OS=Mus musculus GN=Slc25a1 PE=2 SV=1
112	1	SwissProt	C1QA_MOUSE	40	26186	37	1	11	1	0.13	Complement C1q subcomponent subunit A OS=Mus musculus GN=C1qa PE=1 SV=2
113	1	SwissProt	PGS1_MOUSE	40	42069	24	1	5	1	0.08	Biglycan OS=Mus musculus GN=Bgn PE=2 SV=1
114	1	SwissProt	WNT2_MOUSE	40	41824	32	1	8	1	0.08	Protein Wnt-2 OS=Mus musculus GN=Wnt2 PE=2 SV=2
115	1	SwissProt	UBE4B_MOUSE	38	134544	69	1	28	1	0.02	Ubiquitin conjugation factor E4 B OS=Mus musculus GN=Ube4b PE=1 SV=3
116	1	SwissProt	USPL1_MOUSE	38	120652	83	1	17	1	0.03	SUMO-specific isopeptidase USPL1 OS=Mus musculus GN=Uspl1 PE=2 SV=2
117	1	SwissProt	LFG3_MOUSE	37	34770	5	2	1	1	0.1	Protein lifeguard 3 OS=Mus musculus GN=Tmbim1 PE=1 SV=1
118	1	SwissProt	ITL1B_MOUSE	37	35561	23	2	5	1	0.09	Intelectin-1b OS=Mus musculus GN=Itln1b PE=1 SV=1
119	1	SwissProt	SYNE2_MOUSE	37	787997	537	1	129	1		Nesprin-2 OS=Mus musculus GN=Syne2 PE=1 SV=2
120	1	SwissProt	SYCP1_MOUSE	37	116490	99	3	28	1	0.03	Synaptonemal complex protein 1 OS=Mus musculus GN=Sycp1 PE=1 SV=2
121	1	SwissProt	NWD2_MOUSE	37	200025	129	1	24	1	0.02	NACHT and WD repeat domain-containing protein 2 OS=Mus musculus GN=Nwd2 PE=1 SV=2
122	1	SwissProt	HNRPU_MOUSE	37	88661	34	1	19	1	0.04	Heterogeneous nuclear ribonucleoprotein U OS=Mus musculus GN=Hnrnpu PE=1 SV=1
123	1	SwissProt	BBS7_MOUSE	36	81067	102	1	17	1	0.04	Bardet-Biedl syndrome 7 protein homolog OS=Mus musculus GN=Bbs7 PE=1 SV=1
124	1	SwissProt	YTDC2_MOUSE	36	162359	111	1	23	1	0.02	Probable ATP-dependent RNA helicase YTHDC2 OS=Mus musculus GN=Ythdc2 PE=1 SV=1
125	1	SwissProt	DDX41_MOUSE	36	70459	36	1	20	1	0.05	Probable ATP-dependent RNA helicase DDX41 OS=Mus musculus GN=Ddx41 PE=1 SV=2
126	1	SwissProt	MYO1F_MOUSE	36	126610	73	1	31	1	0.03	Unconventional myosin-If OS=Mus musculus GN=Myo1f PE=1 SV=1
127	1	SwissProt	FRY_MOUSE	36	342298	259	1	38	1	0.01	Protein furry homolog OS=Mus musculus GN=Fry PE=1 SV=1
128	1	SwissProt	RM09_MOUSE	36	30339	34	1	1	1	0.11	39S ribosomal protein L9, mitochondrial OS=Mus musculus GN=Mrpl9 PE=2 SV=2
129	1	SwissProt	TTL13_MOUSE	36	94659	13	1	10	1	0.03	Tubulin polyglutamylase TTLL13 OS=Mus musculus GN=Ttll13 PE=2 SV=1
130	1	SwissProt	CENPE_MOUSE	35	287830	303	2	75	1	0.01	Centromere-associated protein E OS=Mus musculus GN=Cenpe PE=1 SV=1
131	1	SwissProt	SPTB2_MOUSE	35	274908	138	1	62	1	0.01	Spectrin beta chain, non-erythrocytic 1 OS=Mus musculus GN=Sptbn1 PE=1 SV=2
132	1	SwissProt	ANKR6_MOUSE	35	78789	85	1	18	1	0.04	Ankyrin repeat domain-containing protein 6 OS=Mus musculus GN=Ankrd6 PE=1 SV=2
133	1	SwissProt	GAK_MOUSE	35	145033	74	1	26	1	0.02	Cyclin-G-associated kinase OS=Mus musculus GN=Gak PE=1 SV=2
134	1	SwissProt	GLI3_MOUSE	34	172860	39	1	20	1	0.02	Transcriptional activator GLI3 OS=Mus musculus GN=Gli3 PE=1 SV=2
135	1	SwissProt	FNIP2_MOUSE	34	123868	28	1	17	1	0.03	Folliculin-interacting protein 2 OS=Mus musculus GN=Fnip2 PE=1 SV=2
136	1	SwissProt	NGRN_MOUSE	34	32541	26	1	7	1	0.1	Neugrin OS=Mus musculus GN=Ngrn PE=2 SV=3
137	1	SwissProt	HVM10_MOUSE	34	13026	6	1	3	1	0.26	Ig heavy chain V region 1-62-3 OS=Mus musculus GN=Ighv1-62-3 PE=4 SV=2
138	1	SwissProt	ARHG2_MOUSE	34	112817	98	3	21	1	0.03	Rho guanine nucleotide exchange factor 2 OS=Mus musculus GN=Arhgef2 PE=1 SV=4
139	1	SwissProt	FBLN7_MOUSE	34	49550	79	1	9	1	0.07	Fibulin-7 OS=Mus musculus GN=Fbln7 PE=1 SV=1
140	1	SwissProt	SPTN1_MOUSE	34	285221	141	4	61	3	0.03	Spectrin alpha chain, non-erythrocytic 1 OS=Mus musculus GN=Sptan1 PE=1 SV=4
141	1	SwissProt	EIF3A_MOUSE	34	162237	188	1	40	1	0.02	Eukaryotic translation initiation factor 3 subunit A OS=Mus musculus GN=Eif3a PE=1 SV=5
142	1	SwissProt	ATX1_MOUSE	34	84141	96	1	11	1	0.04	Ataxin-1 OS=Mus musculus GN=Atxn1 PE=1 SV=2
143	1	SwissProt	NAV3_MOUSE	34	253572	123	1	38	1	0.01	Neuron navigator 3 OS=Mus musculus GN=Nav3 PE=1 SV=2
144	1	SwissProt	MRP9_MOUSE	34	154331	112	1	25	1	0.02	Multidrug resistance-associated protein 9 OS=Mus musculus GN=Abcc12 PE=2 SV=1
145	1	SwissProt	FMNL3_MOUSE	34	118007	70	1	25	1	0.03	Formin-like protein 3 OS=Mus musculus GN=Fmnl3 PE=1 SV=2
146	1	SwissProt	RAP1A_MOUSE	33	21316	52	1	10	1	0.16	Ras-related protein Rap-1A OS=Mus musculus GN=Rap1a PE=2 SV=1
147	1	SwissProt	CP21A_MOUSE	33	55635	35	1	11	1	0.06	Steroid 21-hydroxylase OS=Mus musculus GN=Cyp21 PE=2 SV=3
148	1	SwissProt	RL10L_MOUSE	33	24998	25	1	8	1	0.13	60S ribosomal protein L10-like OS=Mus musculus GN=Rpl10l PE=2 SV=1
149	1	SwissProt	REEP1_MOUSE	33	22384	43	4	6	1	0.15	Receptor expression-enhancing protein 1 OS=Mus musculus GN=Reep1 PE=1 SV=1
150	1	SwissProt	BZW2_MOUSE	33	48261	36	1	10	1	0.07	Basic leucine zipper and W2 domain-containing protein 2 OS=Mus musculus GN=Bzw2 PE=1 SV=1
151	1	SwissProt	MUC2_MOUSE	33	305502	45	1	21	1	0.01	Mucin-2 (Fragments) OS=Mus musculus GN=Muc2 PE=1 SV=2
152	1	SwissProt	PCNT_MOUSE	33	331999	185	1	66	1	0.01	Pericentrin OS=Mus musculus GN=Pcnt PE=1 SV=2
153	1	SwissProt	TPBGL_MOUSE	33	41573	64	1	14	1	0.08	Trophoblast glycoprotein-like OS=Mus musculus GN=Tpbgl PE=2 SV=2
154	1	SwissProt	CDC7_MOUSE	33	63642	45	1	18	1	0.05	Cell division cycle 7-related protein kinase OS=Mus musculus GN=Cdc7 PE=1 SV=2
155	1	SwissProt	TFP11_MOUSE	33	96529	104	1	20	1	0.03	Tuftelin-interacting protein 11 OS=Mus musculus GN=Tfip11 PE=1 SV=1
156	1	SwissProt	ITB4_MOUSE	33	205342	118	3	27	1	0.02	Integrin beta-4 OS=Mus musculus GN=Itgb4 PE=2 SV=1
157	1	SwissProt	SPTB1_MOUSE	32	245897	161	1	42	1	0.01	Spectrin beta chain, erythrocytic OS=Mus musculus GN=Sptb PE=1 SV=4
158	1	SwissProt	PLPP_MOUSE	32	31891	51	1	5	1	0.1	Pyridoxal phosphate phosphatase OS=Mus musculus GN=Pdxp PE=1 SV=1
159	1	SwissProt	HDAC6_MOUSE	32	127588	63	3	8	1	0.03	Histone deacetylase 6 OS=Mus musculus GN=Hdac6 PE=1 SV=3
160	1	SwissProt	ATOH8_MOUSE	32	35106	30	1	4	1	0.09	Protein atonal homolog 8 OS=Mus musculus GN=Atoh8 PE=2 SV=1
161	1	SwissProt	IDS_MOUSE	32	62546	24	1	6	1	0.05	Iduronate 2-sulfatase OS=Mus musculus GN=Ids PE=2 SV=3
162	1	SwissProt	LAC3_MOUSE	32	11535	29	2	2	1	0.3	Ig lambda-3 chain C region OS=Mus musculus GN=Iglc3 PE=1 SV=1
163	1	SwissProt	TM199_MOUSE	32	23255	14	2	6	1	0.14	Transmembrane protein 199 OS=Mus musculus GN=Tmem199 PE=3 SV=1
164	1	SwissProt	TM11D_MOUSE	31	46681	14	1	9	1	0.07	Transmembrane protease serine 11D OS=Mus musculus GN=Tmprss11d PE=1 SV=2
165	1	SwissProt	MCAF2_MOUSE	31	51513	30	1	8	1	0.06	Activating transcription factor 7-interacting protein 2 OS=Mus musculus GN=Atf7ip2 PE=2 SV=1
166	1	SwissProt	CHID1_MOUSE	31	45048	16	1	6	1	0.07	Chitinase domain-containing protein 1 OS=Mus musculus GN=Chid1 PE=2 SV=1
167	1	SwissProt	WIBG_MOUSE	31	22676	17	1	3	1	0.15	Partner of Y14 and mago OS=Mus musculus GN=Wibg PE=2 SV=2
168	1	SwissProt	COFA1_MOUSE	31	140841	38	1	22	1	0.02	Collagen alpha-1(XV) chain OS=Mus musculus GN=Col15a1 PE=1 SV=2
169	1	SwissProt	DYRK3_MOUSE	31	66157	51	1	12	1	0.05	Dual specificity tyrosine-phosphorylation-regulated kinase 3 OS=Mus musculus GN=Dyrk3 PE=1 SV=1
170	1	SwissProt	THADA_MOUSE	31	220457	81	1	28	1	0.01	Thyroid adenoma-associated protein homolog OS=Mus musculus GN=Thada PE=2 SV=1
171	1	SwissProt	TMPS9_MOUSE	31	116580	36	3	12	1	0.03	Transmembrane protease serine 9 OS=Mus musculus GN=Tmprss9 PE=3 SV=1
172	1	SwissProt	MAPK2_MOUSE	30	44421	86	1	7	1	0.07	MAP kinase-activated protein kinase 2 OS=Mus musculus GN=Mapkapk2 PE=1 SV=2
173	1	SwissProt	AKAP9_MOUSE	30	439138	303	1	83	1	0.01	A-kinase anchor protein 9 OS=Mus musculus GN=Akap9 PE=2 SV=2
174	1	SwissProt	GVIN1_MOUSE	30	283260	107	1	51	1	0.01	Interferon-induced very large GTPase 1 OS=Mus musculus GN=Gvin1 PE=1 SV=1
175	1	SwissProt	COTL1_MOUSE	30	16048	19	2	5	1	0.21	Coactosin-like protein OS=Mus musculus GN=Cotl1 PE=1 SV=3
176	1	SwissProt	ABCF1_MOUSE	30	95343	51	1	18	1	0.03	ATP-binding cassette sub-family F member 1 OS=Mus musculus GN=Abcf1 PE=1 SV=1
177	1	SwissProt	HVM45_MOUSE	30	12813	17	1	4	1	0.27	Ig heavy chain V region MC101 OS=Mus musculus PE=1 SV=1
178	1	SwissProt	STEA4_MOUSE	30	53530	18	1	11	1	0.06	Metalloreductase STEAP4 OS=Mus musculus GN=Steap4 PE=2 SV=1
179	1	SwissProt	IRS2_MOUSE	29	137876	78	4	22	1	0.02	Insulin receptor substrate 2 OS=Mus musculus GN=Irs2 PE=1 SV=2
180	1	SwissProt	CLCA_MOUSE	29	25646	6	1	4	1	0.13	Clathrin light chain A OS=Mus musculus GN=Clta PE=1 SV=2
181	1	SwissProt	TBK1_MOUSE	29	83999	86	1	21	1	0.04	Serine/threonine-protein kinase TBK1 OS=Mus musculus GN=Tbk1 PE=1 SV=1
182	1	SwissProt	CHIN_MOUSE	29	53786	76	3	13	1	0.06	N-chimaerin OS=Mus musculus GN=Chn1 PE=1 SV=2
183	1	SwissProt	TAAR2_MOUSE	29	39289	87	2	1	1	0.18	Trace amine-associated receptor 2 OS=Mus musculus GN=Taar2 PE=2 SV=1
184	1	SwissProt	RHG21_MOUSE	29	216866	108	1	39	1	0.02	Rho GTPase-activating protein 21 OS=Mus musculus GN=Arhgap21 PE=1 SV=1
185	1	SwissProt	ARF4_MOUSE	29	20498	14	2	6	1	0.16	ADP-ribosylation factor 4 OS=Mus musculus GN=Arf4 PE=1 SV=2
186	1	SwissProt	MPCP_MOUSE	29	40063	14	1	7	1	0.08	Phosphate carrier protein, mitochondrial OS=Mus musculus GN=Slc25a3 PE=1 SV=1
187	1	SwissProt	FLNA_MOUSE	28	283897	87	1	45	1	0.01	Filamin-A OS=Mus musculus GN=Flna PE=1 SV=5
188	1	SwissProt	SCMC3_MOUSE	28	52692	22	1	11	1	0.06	Calcium-binding mitochondrial carrier protein SCaMC-3 OS=Mus musculus GN=Slc25a23 PE=2 SV=1
189	1	SwissProt	PGRP2_MOUSE	28	58184	6	1	4	1	0.06	N-acetylmuramoyl-L-alanine amidase OS=Mus musculus GN=Pglyrp2 PE=1 SV=1
190	1	SwissProt	LR16A_MOUSE	28	153305	75	1	35	1	0.02	Leucine-rich repeat-containing protein 16A OS=Mus musculus GN=Lrrc16a PE=1 SV=2
191	1	SwissProt	FA65C_MOUSE	28	105464	117	3	19	1	0.03	Protein FAM65C OS=Mus musculus GN=Fam65c PE=2 SV=1
192	1	SwissProt	ETBR2_MOUSE	28	54062	7	2	3	1	0.06	Prosaposin receptor GPR37L1 OS=Mus musculus GN=Gpr37l1 PE=2 SV=2
193	1	SwissProt	V1R47_MOUSE	28	35866	74	1	7	1	0.09	Vomeronasal type-1 receptor 47 OS=Mus musculus GN=Vmn1r47 PE=2 SV=1
194	1	SwissProt	CLHC1_MOUSE	28	70053	67	2	14	1	0.05	Clathrin heavy chain linker domain-containing protein 1 OS=Mus musculus GN=Clhc1 PE=2 SV=1
195	1	SwissProt	NDRG4_MOUSE	28	38883	590	6	4	1	0.09	Protein NDRG4 OS=Mus musculus GN=Ndrg4 PE=1 SV=1
196	1	SwissProt	L1CAM_MOUSE	28	141850	500	3	16	2	0.05	Neural cell adhesion molecule L1 OS=Mus musculus GN=L1cam PE=1 SV=1
197	1	SwissProt	QCR2_MOUSE	28	48262	13	1	8	1	0.07	Cytochrome b-c1 complex subunit 2, mitochondrial OS=Mus musculus GN=Uqcrc2 PE=1 SV=1
198	1	SwissProt	FLNC_MOUSE	27	293560	209	1	47	1	0.01	Filamin-C OS=Mus musculus GN=Flnc PE=1 SV=3
199	1	SwissProt	CLD8_MOUSE	27	25444	109	2	3	1	0.28	Claudin-8 OS=Mus musculus GN=Cldn8 PE=1 SV=1
200	1	SwissProt	S38A4_MOUSE	27	60709	24	2	4	1	0.05	Sodium-coupled neutral amino acid transporter 4 OS=Mus musculus GN=Slc38a4 PE=1 SV=1
201	1	SwissProt	GP152_MOUSE	27	56182	14	1	3	1	0.06	Probable G-protein coupled receptor 152 OS=Mus musculus GN=Gpr152 PE=2 SV=1
202	1	SwissProt	P5CR1_MOUSE	27	32638	23	1	7	1	0.1	Pyrroline-5-carboxylate reductase 1, mitochondrial OS=Mus musculus GN=Pycr1 PE=2 SV=1
203	1	SwissProt	RAN_MOUSE	27	24579	9	1	4	1	0.14	GTP-binding nuclear protein Ran OS=Mus musculus GN=Ran PE=1 SV=3
204	1	SwissProt	CTSR2_MOUSE	27	68643	49	1	14	1	0.05	Cation channel sperm-associated protein 2 OS=Mus musculus GN=Catsper2 PE=1 SV=2
205	1	SwissProt	LAT3_MOUSE	27	63402	64	2	9	2	0.11	Large neutral amino acids transporter small subunit 3 OS=Mus musculus GN=Slc43a1 PE=1 SV=1
206	1	SwissProt	SHPRH_MOUSE	27	194048	106	1	42	1	0.02	E3 ubiquitin-protein ligase SHPRH OS=Mus musculus GN=Shprh PE=1 SV=1
207	1	SwissProt	FGD6_MOUSE	26	156954	112	1	33	1	0.02	FYVE, RhoGEF and PH domain-containing protein 6 OS=Mus musculus GN=Fgd6 PE=1 SV=2
208	1	SwissProt	BEST3_MOUSE	26	76668	67	1	11	1	0.04	Bestrophin-3 OS=Mus musculus GN=Best3 PE=2 SV=1
209	1	SwissProt	CADH1_MOUSE	26	98708	28	1	16	1	0.03	Cadherin-1 OS=Mus musculus GN=Cdh1 PE=1 SV=1
210	1	SwissProt	SC31B_MOUSE	26	127207	75	1	16	1	0.03	Protein transport protein Sec31B OS=Mus musculus GN=Sec31b PE=2 SV=2
211	1	SwissProt	PLIN1_MOUSE	26	55904	19	1	11	1	0.06	Perilipin-1 OS=Mus musculus GN=Plin1 PE=1 SV=2
212	1	SwissProt	NDUS2_MOUSE	26	52991	25	1	7	1	0.06	NADH dehydrogenase [ubiquinone] iron-sulfur protein 2, mitochondrial OS=Mus musculus GN=Ndufs2 PE=1 SV=1
213	1	SwissProt	ALKB1_MOUSE	26	44231	75	1	9	1	0.07	Alkylated DNA repair protein alkB homolog 1 OS=Mus musculus GN=Alkbh1 PE=1 SV=1
214	1	SwissProt	GCP60_MOUSE	25	60372	17	1	9	1	0.05	Golgi resident protein GCP60 OS=Mus musculus GN=Acbd3 PE=1 SV=3
215	1	SwissProt	PGK2_MOUSE	25	45223	42	1	12	1	0.07	Phosphoglycerate kinase 2 OS=Mus musculus GN=Pgk2 PE=1 SV=4
216	1	SwissProt	MRO2B_MOUSE	25	182188	311	1	43	1	0.02	Maestro heat-like repeat-containing protein family member 2B OS=Mus musculus GN=Mroh2b PE=2 SV=2
217	1	SwissProt	ERG_MOUSE	25	54865	43	2	11	1	0.06	Transcriptional regulator ERG OS=Mus musculus GN=Erg PE=1 SV=2
218	1	SwissProt	AP2A_MOUSE	25	48341	18	1	6	1	0.07	Transcription factor AP-2-alpha OS=Mus musculus GN=Tfap2a PE=1 SV=2
219	1	SwissProt	DGKQ_MOUSE	25	104014	63	1	21	1	0.03	Diacylglycerol kinase theta OS=Mus musculus GN=Dgkq PE=2 SV=1
220	1	SwissProt	NCF4_MOUSE	25	38854	64	1	11	1	0.09	Neutrophil cytosol factor 4 OS=Mus musculus GN=Ncf4 PE=1 SV=2
221	1	SwissProt	LAMA4_MOUSE	25	204372	439	1	32	1	0.02	Laminin subunit alpha-4 OS=Mus musculus GN=Lama4 PE=1 SV=2
222	1	SwissProt	VAV3_MOUSE	24	99103	29	1	11	1	0.03	Guanine nucleotide exchange factor VAV3 OS=Mus musculus GN=Vav3 PE=1 SV=2
223	1	SwissProt	LRC66_MOUSE	24	98250	46	1	12	1	0.03	Leucine-rich repeat-containing protein 66 OS=Mus musculus GN=Lrrc66 PE=2 SV=1
224	1	SwissProt	SPB8_MOUSE	24	42750	27	1	9	1	0.08	Serpin B8 OS=Mus musculus GN=Serpinb8 PE=2 SV=2
225	1	SwissProt	TYB4_MOUSE	24	5676	102	2	2	1	0.64	Thymosin beta-4 OS=Mus musculus GN=Tmsb4x PE=1 SV=1
226	1	SwissProt	IKZF1_MOUSE	24	58611	45	1	10	1	0.06	DNA-binding protein Ikaros OS=Mus musculus GN=Ikzf1 PE=1 SV=2
227	1	SwissProt	RHG23_MOUSE	24	163044	112	1	36	1	0.02	Rho GTPase-activating protein 23 OS=Mus musculus GN=Arhgap23 PE=2 SV=2
228	1	SwissProt	CIR1A_MOUSE	24	77545	55	1	9	1	0.04	Cirhin OS=Mus musculus GN=Cirh1a PE=2 SV=3
229	1	SwissProt	TM206_MOUSE	24	40438	1	1	1	1	0.08	Transmembrane protein 206 OS=Mus musculus GN=Tmem206 PE=1 SV=1
230	1	SwissProt	TDP1L_MOUSE	24	42445	9	1	7	1	0.08	TD and POZ domain-containing protein 1-like OS=Mus musculus GN=Gm9125 PE=2 SV=1
231	1	SwissProt	K1456_MOUSE	23	51044	28	1	9	1	0.06	Probable tRNA methyltransferase 9-like protein OS=Mus musculus GN=Kiaa1456 PE=2 SV=1
232	1	SwissProt	NIBAN_MOUSE	23	103440	63	2	7	1	0.03	Protein Niban OS=Mus musculus GN=Fam129a PE=1 SV=2
233	1	SwissProt	F178A_MOUSE	23	144850	238	3	25	1	0.05	Protein FAM178A OS=Mus musculus GN=Fam178a PE=2 SV=2
234	1	SwissProt	ACO11_MOUSE	23	68167	55	1	13	1	0.05	Acyl-coenzyme A thioesterase 11 OS=Mus musculus GN=Acot11 PE=2 SV=1
235	1	SwissProt	S36A3_MOUSE	23	53774	5	1	4	1	0.06	Proton-coupled amino acid transporter 3 OS=Mus musculus GN=Slc36a3 PE=2 SV=1
236	1	SwissProt	MB211_MOUSE	23	41671	80	1	14	1	0.08	Protein mab-21-like 1 OS=Mus musculus GN=Mab21l1 PE=2 SV=1
237	1	SwissProt	PODXL_MOUSE	23	53756	20	1	4	1	0.06	Podocalyxin OS=Mus musculus GN=Podxl PE=1 SV=2
238	1	SwissProt	ZN292_MOUSE	23	305534	137	1	33	1	0.01	Zinc finger protein 292 OS=Mus musculus GN=Zfp292 PE=1 SV=2
239	1	SwissProt	FMNL_MOUSE	23	122724	94	1	20	1	0.03	Formin-like protein 1 OS=Mus musculus GN=Fmnl1 PE=1 SV=1
240	1	SwissProt	SEM4F_MOUSE	23	85747	28	1	9	1	0.04	Semaphorin-4F OS=Mus musculus GN=Sema4f PE=2 SV=2
241	1	SwissProt	ZFP37_MOUSE	23	68894	24	2	14	1	0.05	Zinc finger protein 37 OS=Mus musculus GN=Zfp37 PE=2 SV=4
242	1	SwissProt	KCNJ5_MOUSE	23	48151	75	1	10	1	0.07	G protein-activated inward rectifier potassium channel 4 OS=Mus musculus GN=Kcnj5 PE=2 SV=3
243	1	SwissProt	SPE39_MOUSE	22	56875	55	1	12	1	0.06	Spermatogenesis-defective protein 39 homolog OS=Mus musculus GN=Vipas39 PE=1 SV=1
244	1	SwissProt	SH2B2_MOUSE	22	67257	119	1	11	1	0.05	SH2B adapter protein 2 OS=Mus musculus GN=Sh2b2 PE=1 SV=2
245	1	SwissProt	MED8_MOUSE	22	29238	20	1	9	1	0.11	Mediator of RNA polymerase II transcription subunit 8 OS=Mus musculus GN=Med8 PE=1 SV=1
246	1	SwissProt	BSN_MOUSE	22	420583	135	1	63	1	0.01	Protein bassoon OS=Mus musculus GN=Bsn PE=1 SV=4
247	1	SwissProt	TLR7_MOUSE	22	123127	30	1	13	1	0.03	Toll-like receptor 7 OS=Mus musculus GN=Tlr7 PE=1 SV=1
248	1	SwissProt	NUCB1_MOUSE	22	53376	27	1	10	1	0.06	Nucleobindin-1 OS=Mus musculus GN=Nucb1 PE=1 SV=2
249	1	SwissProt	SC5A4_MOUSE	22	72931	93	1	12	1	0.05	Low affinity sodium-glucose cotransporter OS=Mus musculus GN=Slc5a4a PE=2 SV=1
250	1	SwissProt	RHG20_MOUSE	22	132887	53	1	19	1	0.02	Rho GTPase-activating protein 20 OS=Mus musculus GN=Arhgap20 PE=2 SV=1
251	1	SwissProt	CTCFL_MOUSE	22	74772	98	1	7	1	0.04	Transcriptional repressor CTCFL OS=Mus musculus GN=Ctcfl PE=1 SV=1
252	1	SwissProt	HA10_MOUSE	22	37455	20	1	4	1	0.09	H-2 class I histocompatibility antigen, Q10 alpha chain OS=Mus musculus GN=H2-Q10 PE=1 SV=3
253	1	SwissProt	MINT_MOUSE	22	399881	157	1	67	1	0.01	Msx2-interacting protein OS=Mus musculus GN=Spen PE=1 SV=2
254	1	SwissProt	BDP1_MOUSE	22	272790	71	1	32	1	0.01	Transcription factor TFIIIB component B'' homolog OS=Mus musculus GN=Bdp1 PE=2 SV=2
255	1	SwissProt	GLP3L_MOUSE	22	32999	19	1	9	1	0.1	Golgi phosphoprotein 3-like OS=Mus musculus GN=Golph3l PE=1 SV=1
256	1	SwissProt	WDTC1_MOUSE	22	76768	14	1	9	1	0.04	WD and tetratricopeptide repeats protein 1 OS=Mus musculus GN=Wdtc1 PE=1 SV=1
257	1	SwissProt	SNX4_MOUSE	22	52030	24	1	9	1	0.06	Sorting nexin-4 OS=Mus musculus GN=Snx4 PE=2 SV=1
258	1	SwissProt	AP2E_MOUSE	22	46767	45	1	6	1	0.07	Transcription factor AP-2-epsilon OS=Mus musculus GN=Tfap2e PE=1 SV=2
259	1	SwissProt	S35A3_MOUSE	22	36124	72	1	5	1	0.09	UDP-N-acetylglucosamine transporter OS=Mus musculus GN=Slc35a3 PE=2 SV=1
260	1	SwissProt	COX2_MOUSE	22	26130	9	1	2	1	0.13	Cytochrome c oxidase subunit 2 OS=Mus musculus GN=Mtco2 PE=1 SV=1
261	1	SwissProt	SUGP2_MOUSE	22	118884	175	2	33	1	0.03	SURP and G-patch domain-containing protein 2 OS=Mus musculus GN=Sugp2 PE=2 SV=2
262	1	SwissProt	BRD3_MOUSE	22	79997	55	1	16	1	0.04	Bromodomain-containing protein 3 OS=Mus musculus GN=Brd3 PE=1 SV=2
263	1	SwissProt	KI26A_MOUSE	22	198700	133	1	45	1	0.02	Kinesin-like protein KIF26A OS=Mus musculus GN=Kif26a PE=1 SV=2
264	1	SwissProt	DMXL2_MOUSE	21	341531	179	1	49	1	0.01	DmX-like protein 2 OS=Mus musculus GN=Dmxl2 PE=1 SV=3
265	1	SwissProt	MIA3_MOUSE	21	214171	78	1	33	1	0.02	Melanoma inhibitory activity protein 3 OS=Mus musculus GN=Mia3 PE=1 SV=2
266	1	SwissProt	IF4A1_MOUSE	21	46353	30	2	15	2	0.15	Eukaryotic initiation factor 4A-I OS=Mus musculus GN=Eif4a1 PE=1 SV=1
267	1	SwissProt	SDK2_MOUSE	21	240608	126	1	30	1	0.01	Protein sidekick-2 OS=Mus musculus GN=Sdk2 PE=2 SV=1
268	1	SwissProt	MASU1_MOUSE	21	26288	22	1	6	1	0.13	Mitochondrial assembly of ribosomal large subunit protein 1 OS=Mus musculus GN=Malsu1 PE=2 SV=1
269	1	SwissProt	AMPO_MOUSE	21	94435	61	1	15	1	0.03	Aminopeptidase O OS=Mus musculus GN=Aopep PE=2 SV=2
270	1	SwissProt	C2CD3_MOUSE	21	257353	88	1	40	1	0.01	C2 domain-containing protein 3 OS=Mus musculus GN=C2cd3 PE=1 SV=3
271	1	SwissProt	TRI50_MOUSE	21	55599	54	1	9	1	0.06	E3 ubiquitin-protein ligase TRIM50 OS=Mus musculus GN=Trim50 PE=2 SV=1
272	1	SwissProt	RT12_MOUSE	21	15655	27	1	5	1	0.22	28S ribosomal protein S12, mitochondrial OS=Mus musculus GN=Mrps12 PE=2 SV=1
273	1	SwissProt	RNF34_MOUSE	21	43314	47	1	11	1	0.08	E3 ubiquitin-protein ligase RNF34 OS=Mus musculus GN=Rnf34 PE=1 SV=1
274	1	SwissProt	PRD11_MOUSE	21	64540	36	1	14	1	0.05	PR domain-containing protein 11 OS=Mus musculus GN=Prdm11 PE=3 SV=1
275	1	SwissProt	ACO15_MOUSE	21	28132	11	1	7	1	0.12	Acyl-coenzyme A thioesterase THEM5 OS=Mus musculus GN=Them5 PE=2 SV=1
276	1	SwissProt	UGGG1_MOUSE	21	177007	91	1	32	1	0.02	UDP-glucose:glycoprotein glucosyltransferase 1 OS=Mus musculus GN=Uggt1 PE=1 SV=4
277	1	SwissProt	RB6I2_MOUSE	21	128480	94	1	34	1	0.03	ELKS/Rab6-interacting/CAST family member 1 OS=Mus musculus GN=Erc1 PE=1 SV=1
278	1	SwissProt	ASH2L_MOUSE	21	68777	39	1	13	1	0.05	Set1/Ash2 histone methyltransferase complex subunit ASH2 OS=Mus musculus GN=Ash2l PE=1 SV=1
279	1	SwissProt	OBSCN_MOUSE	21	979281	349	1	118	1		Obscurin OS=Mus musculus GN=Obscn PE=2 SV=2
280	1	SwissProt	KI13A_MOUSE	20	197288	51	1	32	1	0.02	Kinesin-like protein KIF13A OS=Mus musculus GN=Kif13a PE=1 SV=1
281	1	SwissProt	MCM10_MOUSE	20	99485	67	1	21	1	0.03	Protein MCM10 homolog OS=Mus musculus GN=Mcm10 PE=2 SV=1
282	1	SwissProt	SOX5_MOUSE	20	84265	242	1	18	1	0.04	Transcription factor SOX-5 OS=Mus musculus GN=Sox5 PE=1 SV=2
283	1	SwissProt	NMDE1_MOUSE	20	166628	110	1	29	1	0.02	Glutamate receptor ionotropic, NMDA 2A OS=Mus musculus GN=Grin2a PE=1 SV=2
284	1	SwissProt	CNNM4_MOUSE	20	87369	43	1	15	1	0.04	Metal transporter CNNM4 OS=Mus musculus GN=Cnnm4 PE=1 SV=2
285	1	SwissProt	ATG4A_MOUSE	20	45807	19	1	8	1	0.07	Cysteine protease ATG4A OS=Mus musculus GN=Atg4a PE=2 SV=2
286	1	SwissProt	BORG3_MOUSE	20	15649	14	1	2	1	0.22	Cdc42 effector protein 5 OS=Mus musculus GN=Cdc42ep5 PE=1 SV=2
287	1	SwissProt	RAPSN_MOUSE	20	47560	38	1	12	1	0.07	43 kDa receptor-associated protein of the synapse OS=Mus musculus GN=Rapsn PE=2 SV=4
288	1	SwissProt	DSRAD_MOUSE	20	131677	58	1	23	1	0.02	Double-stranded RNA-specific adenosine deaminase OS=Mus musculus GN=Adar PE=1 SV=2
289	1	SwissProt	IFI3_MOUSE	20	46840	16	1	7	1	0.07	Interferon-activable protein 203 OS=Mus musculus GN=Ifi203 PE=1 SV=1
290	1	SwissProt	PLK4_MOUSE	20	104536	46	1	20	1	0.03	Serine/threonine-protein kinase PLK4 OS=Mus musculus GN=Plk4 PE=1 SV=2
291	1	SwissProt	COQA1_MOUSE	20	46522	6	1	4	1	0.07	Collagen alpha-1(XXVI) chain OS=Mus musculus GN=Col26a1 PE=1 SV=1
292	1	SwissProt	PKHA6_MOUSE	20	131688	139	1	25	1	0.02	Pleckstrin homology domain-containing family A member 6 OS=Mus musculus GN=Plekha6 PE=1 SV=1
293	1	SwissProt	KCTD3_MOUSE	20	89548	88	1	15	1	0.04	BTB/POZ domain-containing protein KCTD3 OS=Mus musculus GN=Kctd3 PE=2 SV=1
294	1	SwissProt	SMKY_MOUSE	20	57649	20	1	14	1	0.06	Sperm motility kinase Y OS=Mus musculus GN=Gm7168 PE=2 SV=1
295	1	SwissProt	AKIB1_MOUSE	20	123908	50	1	20	1	0.03	Ankyrin repeat and IBR domain-containing protein 1 OS=Mus musculus GN=Ankib1 PE=1 SV=2
296	1	SwissProt	VAV2_MOUSE	20	101163	60	1	16	1	0.03	Guanine nucleotide exchange factor VAV2 OS=Mus musculus GN=Vav2 PE=1 SV=1
297	1	SwissProt	HXK1_MOUSE	20	109545	55	1	19	1	0.03	Hexokinase-1 OS=Mus musculus GN=Hk1 PE=1 SV=3
298	1	SwissProt	CTNA2_MOUSE	20	106018	63	1	20	1	0.03	Catenin alpha-2 OS=Mus musculus GN=Ctnna2 PE=1 SV=3
299	1	SwissProt	GRN_MOUSE	20	68431	12	1	8	1	0.05	Granulins OS=Mus musculus GN=Grn PE=1 SV=2
300	1	SwissProt	TYRO3_MOUSE	19	97173	26	1	13	1	0.03	Tyrosine-protein kinase receptor TYRO3 OS=Mus musculus GN=Tyro3 PE=1 SV=2
301	1	SwissProt	DEN5B_MOUSE	19	146019	96	1	20	1	0.02	DENN domain-containing protein 5B OS=Mus musculus GN=Dennd5b PE=1 SV=2
302	1	SwissProt	ANPRB_MOUSE	19	117841	72	1	26	1	0.03	Atrial natriuretic peptide receptor 2 OS=Mus musculus GN=Npr2 PE=2 SV=2
303	1	SwissProt	C11B2_MOUSE	19	57507	85	1	14	1	0.06	Cytochrome P450 11B2, mitochondrial OS=Mus musculus GN=Cyp11b2 PE=2 SV=3
304	1	SwissProt	ASGL1_MOUSE	19	34385	25	2	9	1	0.1	Isoaspartyl peptidase/L-asparaginase OS=Mus musculus GN=Asrgl1 PE=1 SV=1
305	1	SwissProt	OTOAN_MOUSE	19	127547	57	1	11	1	0.03	Otoancorin OS=Mus musculus GN=Otoa PE=2 SV=1
306	1	SwissProt	WFS1_MOUSE	19	101597	186	2	18	1	0.03	Wolframin OS=Mus musculus GN=Wfs1 PE=1 SV=1
307	1	SwissProt	HECD2_MOUSE	18	88516	76	1	14	1	0.04	Probable E3 ubiquitin-protein ligase HECTD2 OS=Mus musculus GN=Hectd2 PE=2 SV=2
308	1	SwissProt	TLK2_MOUSE	18	83008	38	1	16	1	0.04	Serine/threonine-protein kinase tousled-like 2 OS=Mus musculus GN=Tlk2 PE=1 SV=2
309	1	SwissProt	TAF6L_MOUSE	18	67650	52	2	14	1	0.05	TAF6-like RNA polymerase II p300/CBP-associated factor-associated factor 65 kDa subunit 6L OS=Mus musculus GN=Taf6l PE=2 SV=1
310	1	SwissProt	CHM2A_MOUSE	18	25118	50	1	11	1	0.13	Charged multivesicular body protein 2a OS=Mus musculus GN=Chmp2a PE=1 SV=1
311	1	SwissProt	ISY1_MOUSE	18	33026	16	1	8	1	0.1	Pre-mRNA-splicing factor ISY1 homolog OS=Mus musculus GN=Isy1 PE=1 SV=2
312	1	SwissProt	MRC1_MOUSE	17	167840	48	1	20	1	0.02	Macrophage mannose receptor 1 OS=Mus musculus GN=Mrc1 PE=1 SV=2
313	1	SwissProt	DKC1_MOUSE	17	57821	36	1	8	1	0.06	H/ACA ribonucleoprotein complex subunit 4 OS=Mus musculus GN=Dkc1 PE=1 SV=4
314	1	SwissProt	SPT32_MOUSE	17	37484	7	1	4	1	0.09	Spermatogenesis-associated protein 32 OS=Mus musculus GN=Spata32 PE=1 SV=1
315	1	SwissProt	PK3CB_MOUSE	17	123001	93	1	22	1	0.03	Phosphatidylinositol 4,5-bisphosphate 3-kinase catalytic subunit beta isoform OS=Mus musculus GN=Pik3cb PE=1 SV=2
316	1	SwissProt	F131A_MOUSE	17	39465	86	1	7	1	0.08	Protein FAM131A OS=Mus musculus GN=Fam131a PE=2 SV=1
317	1	SwissProt	CA2D3_MOUSE	17	123954	118	1	16	1	0.03	Voltage-dependent calcium channel subunit alpha-2/delta-3 OS=Mus musculus GN=Cacna2d3 PE=1 SV=1
318	1	SwissProt	B3GA2_MOUSE	16	37280	324	1	5	1	0.09	Galactosylgalactosylxylosylprotein 3-beta-glucuronosyltransferase 2 OS=Mus musculus GN=B3gat2 PE=2 SV=1
319	1	SwissProt	UBP48_MOUSE	16	122607	62	1	21	1	0.03	Ubiquitin carboxyl-terminal hydrolase 48 OS=Mus musculus GN=Usp48 PE=2 SV=2
320	1	SwissProt	KI21B_MOUSE	16	187889	84	1	35	1	0.02	Kinesin-like protein KIF21B OS=Mus musculus GN=Kif21b PE=1 SV=2
321	1	SwissProt	CHD8_MOUSE	16	292605	113	1	35	1	0.01	Chromodomain-helicase-DNA-binding protein 8 OS=Mus musculus GN=Chd8 PE=1 SV=1
322	1	SwissProt	ZFYV1_MOUSE	15	89279	28	1	14	1	0.04	Zinc finger FYVE domain-containing protein 1 OS=Mus musculus GN=Zfyve1 PE=2 SV=2
323	1	SwissProt	RL10A_MOUSE	15	25072	13	1	7	1	0.13	60S ribosomal protein L10a OS=Mus musculus GN=Rpl10a PE=1 SV=3
324	1	SwissProt	FAIM1_MOUSE	15	20302	2	1	2	1	0.17	Fas apoptotic inhibitory molecule 1 OS=Mus musculus GN=Faim PE=1 SV=1
325	1	SwissProt	NR4A1_MOUSE	14	66009	41	1	7	1	0.05	Nuclear receptor subfamily 4 group A member 1 OS=Mus musculus GN=Nr4a1 PE=2 SV=1
326	1	SwissProt	DNSL2_MOUSE	14	31347	11	1	4	1	0.11	Deoxyribonuclease-1-like 2 OS=Mus musculus GN=Dnase1l2 PE=2 SV=1
327	1	SwissProt	LOXL2_MOUSE	14	89000	68	2	5	1	0.04	Lysyl oxidase homolog 2 OS=Mus musculus GN=Loxl2 PE=1 SV=2
328	1	SwissProt	TBC17_MOUSE	14	73327	45	1	9	1	0.04	TBC1 domain family member 17 OS=Mus musculus GN=Tbc1d17 PE=2 SV=2
329	1	SwissProt	CUED2_MOUSE	14	31946	16	1	9	1	0.1	CUE domain-containing protein 2 OS=Mus musculus GN=Cuedc2 PE=2 SV=1
330	1	SwissProt	CBX4_MOUSE	14	60884	76	1	15	1	0.05	E3 SUMO-protein ligase CBX4 OS=Mus musculus GN=Cbx4 PE=1 SV=2
331	1	SwissProt	MAP1A_MOUSE	14	301326	252	1	39	1	0.01	Microtubule-associated protein 1A OS=Mus musculus GN=Map1a PE=1 SV=2
332	1	SwissProt	DACT2_MOUSE	14	82701	26	1	12	1	0.04	Dapper homolog 2 OS=Mus musculus GN=Dact2 PE=1 SV=2
333	1	SwissProt	RAB15_MOUSE	14	24588	47	1	6	1	0.14	Ras-related protein Rab-15 OS=Mus musculus GN=Rab15 PE=1 SV=1
334	1	SwissProt	OVGP1_MOUSE	13	78986	168	1	23	1	0.04	Oviduct-specific glycoprotein OS=Mus musculus GN=Ovgp1 PE=2 SV=1
335	1	SwissProt	OIT3_MOUSE	13	62500	13	1	4	1	0.05	Oncoprotein-induced transcript 3 protein OS=Mus musculus GN=Oit3 PE=2 SV=2

## Sheet: Comparison of Gal-9 and isotype
Supplementary Table 1c Comparison of emPAI values between anti-galectin-9 antibody- and isotype control antibody-precipitated samples from epididymal fat pads (nanoLC-MS/MS and Mascot analysis).
Family	Member	Database	Accession	Score Iso	Score Gal-9	Mass	Peptides Iso	Peptides Gal-9	emPAI Iso	emPAI Gal-9	norm emPAI Iso	norm emPAI Gal-9	Ratio Gal-9/ Iso	Protein Name
122	1	SwissProt	HNRPU_MOUSE	37	315	88661	1	5	0.04	0.2	0.0395179	0.235239	5.95272	Heterogeneous nuclear ribonucleoprotein U
87	1	SwissProt	GRP75_MOUSE	59	570	73701	2	5	0.09	0.24	0.0889152	0.282287	3.17478	Stress-70 protein, mitochondrial
28	1	SwissProt	PTRF_MOUSE	466	1392	43927	5	9	0.54	1.39	0.533491	1.63491	3.06455	Polymerase I and transcript release factor
55	1	SwissProt	ROA3_MOUSE	136	30	39856	1	2	0.08	0.17	0.0790358	0.199953	2.5299	Heterogeneous nuclear ribonucleoprotein A3
66	1	SwissProt	FUS_MOUSE	100	273	52870	1	3	0.13	0.27	0.128433	0.317572	2.47267	RNA-binding protein FUS
113	1	SwissProt	PGS1_MOUSE	40	63	42069	1	2	0.08	0.16	0.0790358	0.188191	2.38109	Biglycan
108	1	SwissProt	SPB6_MOUSE	41	92	42913	1	2	0.08	0.16	0.0790358	0.188191	2.38109	Serpin B6
49	1	SwissProt	ENOA_MOUSE	209	475	47453	4	5	0.31	0.6	0.306264	0.705716	2.30428	Alpha-enolase
31	1	SwissProt	HSP7C_MOUSE	366	202	71055	6	9	0.31	0.57	0.306264	0.67043	2.18906	Heat shock cognate 71 kDa protein
58	1	SwissProt	DERM_MOUSE	129	427	24549	2	3	0.29	0.47	0.286505	0.552811	1.9295	Dermatopontin
84	1	SwissProt	ALBU_MOUSE	60	141	70700	2	3	0.1	0.15	0.0987947	0.176429	1.78582	Serum albumin
39	1	SwissProt	LDHA_MOUSE	290	220	36817	3	4	0.29	0.41	0.286505	0.482239	1.68318	L-lactate dehydrogenase A chain
52	1	SwissProt	EF1A1_MOUSE	167	226	50424	3	3	0.21	0.29	0.207469	0.341096	1.64408	Elongation factor 1-alpha 1
43	1	SwissProt	EHD2_MOUSE	245	239	61307	4	5	0.23	0.3	0.227228	0.352858	1.55288	EH domain-containing protein 2
12	1	SwissProt	MYL6_MOUSE	1549	1120	17090	6	7	2.54	3.24	2.50939	3.81087	1.51865	Myosin light polypeptide 6
31	2	SwissProt	GRP78_MOUSE	298	353	72492	6	7	0.3	0.36	0.296384	0.42343	1.42865	78 kDa glucose-regulated protein
304	1	SwissProt	ASGL1_MOUSE	19	22	34385	1	1	0.1	0.1	0.0987947	0.117619	1.19054	Isoaspartyl peptidase/L-asparaginase
57	1	SwissProt	PLIN4_MOUSE	133	107	140297	2	2	0.05	0.05	0.0493974	0.0588097	1.19054	Perilipin-4
35	1	SwissProt	G3P_MOUSE	312	216	36072	2	3	0.3	0.3	0.296384	0.352858	1.19054	Glyceraldehyde-3-phosphate dehydrogenase
99	1	SwissProt	H3C_MOUSE	46	79	15363	1	1	0.22	0.22	0.217348	0.258763	1.19054	Histone H3.3C
289	1	SwissProt	IFI3_MOUSE	20	25	46840	1	1	0.07	0.07	0.0691563	0.0823336	1.19054	Interferon-activable protein 203
22	1	SwissProt	TBB2A_MOUSE	717	210	50274	6	7	0.56	0.56	0.55325	0.658669	1.19054	Tubulin beta-2A chain
89	1	SwissProt	ADT1_MOUSE	57	62	33111	2	2	0.21	0.21	0.207469	0.247001	1.19054	ADP/ATP translocase 1
123	1	SwissProt	BBS7_MOUSE	36	27	81067	1	1	0.04	0.04	0.0395179	0.0470478	1.19054	Bardet-Biedl syndrome 7 protein homolog
208	1	SwissProt	BEST3_MOUSE	26	33	76668	1	1	0.04	0.04	0.0395179	0.0470478	1.19054	Bestrophin-3
93	1	SwissProt	CHD1_MOUSE	52	165	197575	1	1	0.02	0.02	0.0197589	0.0235239	1.19054	Chromodomain-helicase-DNA-binding protein 1
106	1	SwissProt	CO4B_MOUSE	41	128	194447	1	1	0.02	0.02	0.0197589	0.0235239	1.19054	Complement C4-B
168	1	SwissProt	COFA1_MOUSE	31	30	140841	1	1	0.02	0.02	0.0197589	0.0235239	1.19054	Collagen alpha-1(XV) chain
80	1	SwissProt	CRNS1_MOUSE	65	106	90878	1	1	0.04	0.04	0.0395179	0.0470478	1.19054	Carnosine synthase 1
20	2	SwissProt	DDX4_MOUSE	114	389	77278	1	1	0.04	0.04	0.0395179	0.0470478	1.19054	Probable ATP-dependent RNA helicase DDX4
34	1	SwissProt	FAS_MOUSE	315	516	274994	15	15	0.19	0.19	0.18771	0.223477	1.19054	Fatty acid synthase
32	1	SwissProt	FCGR1_MOUSE	343	409	45259	3	3	0.24	0.24	0.237107	0.282287	1.19054	High affinity immunoglobulin gamma Fc receptor I
239	1	SwissProt	FMNL_MOUSE	23	20	122724	1	1	0.03	0.03	0.0296384	0.0352858	1.19054	Formin-like protein 1
145	1	SwissProt	FMNL3_MOUSE	34	28	118007	1	1	0.03	0.03	0.0296384	0.0352858	1.19054	Formin-like protein 3
174	1	SwissProt	GVIN1_MOUSE	30	32	283260	1	1	0.01	0.01	0.00987947	0.0117619	1.19054	Interferon-induced very large GTPase 1
221	1	SwissProt	LAMA4_MOUSE	25	42	204372	1	1	0.02	0.02	0.0197589	0.0235239	1.19054	Laminin subunit alpha-4
86	1	SwissProt	LIPS_MOUSE	59	40	84036	1	1	0.04	0.04	0.0395179	0.0470478	1.19054	Hormone-sensitive lipase
223	1	SwissProt	LRC66_MOUSE	24	27	98250	1	1	0.03	0.03	0.0296384	0.0352858	1.19054	Leucine-rich repeat-containing protein 66
265	1	SwissProt	MIA3_MOUSE	21	19	214171	1	1	0.02	0.02	0.0197589	0.0235239	1.19054	Melanoma inhibitory activity protein 3
83	1	SwissProt	MILK2_MOUSE	61	66	108849	1	1	0.03	0.03	0.0296384	0.0352858	1.19054	MICAL-like protein 2
195	1	SwissProt	NDRG4_MOUSE	28	26	38883	1	1	0.09	0.09	0.0889152	0.105857	1.19054	Protein NDRG4
81	1	SwissProt	NID2_MOUSE	63	88	156610	2	2	0.04	0.04	0.0395179	0.0470478	1.19054	Nidogen-2
315	1	SwissProt	PK3CB_MOUSE	17	17	123001	1	1	0.03	0.03	0.0296384	0.0352858	1.19054	Phosphatidylinositol 4,5-bisphosphate 3-kinase catalytic subunit beta isoform
146	1	SwissProt	RAP1A_MOUSE	33	54	21316	1	1	0.16	0.16	0.158072	0.188191	1.19054	Ras-related protein Rap-1A
77	1	SwissProt	RS3_MOUSE	72	27	26828	1	1	0.12	0.12	0.118554	0.141143	1.19054	40S ribosomal protein S3
120	1	SwissProt	SYCP1_MOUSE	37	38	116490	1	1	0.03	0.03	0.0296384	0.0352858	1.19054	Synaptonemal complex protein 1
22	3	SwissProt	TBB5_MOUSE	508	324	50095	8	8	0.89	0.78	0.879273	0.917431	1.0434	Tubulin beta-5 chain
54	1	SwissProt	KPYM_MOUSE	141	213	58378	5	4	0.32	0.25	0.316143	0.294048	0.930112	Pyruvate kinase PKM
30	1	SwissProt	PYC_MOUSE	390	336	130344	9	7	0.25	0.19	0.246987	0.223477	0.904813	Pyruvate carboxylase, mitochondrial
22	2	SwissProt	TBB4B_MOUSE	535	404	50255	8	7	0.89	0.66	0.879273	0.776288	0.882875	Tubulin beta-4B chain
65	1	SwissProt	ATPB_MOUSE	101	73	56265	3	3	0.26	0.19	0.256866	0.223477	0.870012	ATP synthase subunit beta, mitochondrial
11	1	SwissProt	MYO1C_MOUSE	1602	508	122723	13	11	0.48	0.34	0.474215	0.399906	0.843302	Unconventional myosin-Ic
18	1	SwissProt	ATPA_MOUSE	877	444	59830	10	7	0.8	0.53	0.790358	0.623383	0.788735	ATP synthase subunit alpha, mitochondrial
2	1	SwissProt	ACTG_MOUSE	13252	5561	42108	14	13	5.62	3.54	5.55226	4.16373	0.749915	Actin, cytoplasmic 2
24	1	SwissProt	ML12B_MOUSE	613	510	19824	6	5	1.99	1.19	1.96601	1.39967	0.711933	Myosin regulatory light chain 12B
3	1	SwissProt	VIME_MOUSE	11282	4998	53712	29	24	10.47	5.71	10.3438	6.71607	0.649284	Vimentin
26	2	SwissProt	TBA1B_MOUSE	583	563	50804	7	4	0.55	0.29	0.543371	0.341096	0.627741	Tubulin alpha-1B chain
1	3	SwissProt	MYH10_MOUSE	2604	1242	229824	30	18	0.66	0.34	0.652045	0.399906	0.61331	Myosin-10
102	1	SwissProt	ECHA_MOUSE	43	44	83302	2	1	0.08	0.04	0.0790358	0.0470478	0.595272	Trifunctional enzyme subunit alpha, mitochondrial
103	1	SwissProt	GPDA_MOUSE	42	35	38176	2	1	0.18	0.09	0.17783	0.105857	0.595272	Glycerol-3-phosphate dehydrogenase [NAD(+)], cytoplasmic
98	1	SwissProt	PRELP_MOUSE	46	95	43607	2	1	0.16	0.08	0.158072	0.0940955	0.595272	Prolargin
17	1	SwissProt	TPM3_MOUSE	890	387	33031	6	4	0.95	0.47	0.93855	0.552811	0.589006	Tropomyosin alpha-3 chain
96	1	SwissProt	BIEA_MOUSE	47	31	33675	2	1	0.21	0.1	0.207469	0.117619	0.566925	Biliverdin reductase A
95	1	SwissProt	GNAI2_MOUSE	49	41	41033	2	1	0.17	0.08	0.167951	0.0940955	0.560256	Guanine nucleotide-binding protein G(i) subunit alpha-2
97	1	SwissProt	6PGD_MOUSE	47	51	53726	2	1	0.13	0.06	0.128433	0.0705716	0.549482	6-phosphogluconate dehydrogenase, decarboxylating
17	3	SwissProt	TPM4_MOUSE	120	124	28564	3	2	0.56	0.25	0.55325	0.294048	0.531493	Tropomyosin alpha-4 chain
1	1	SwissProt	MYH9_MOUSE	43508	16761	227429	99	68	7.11	2.98	7.0243	3.50506	0.49899	Myosin-9
7	1	SwissProt	CO6A1_MOUSE	2990	711	109562	11	6	0.47	0.19	0.464335	0.223477	0.481284	Collagen alpha-1(VI) chain
36	1	SwissProt	TGM2_MOUSE	311	85	78153	5	2	0.23	0.09	0.227228	0.105857	0.465865	Protein-glutamine gamma-glutamyltransferase 2
45	1	SwissProt	GELS_MOUSE	240	70	86287	9	4	0.45	0.16	0.444576	0.188191	0.423304	Gelsolin
47	1	SwissProt	TMOD3_MOUSE	222	69	39592	5	2	0.49	0.17	0.484094	0.199953	0.413046	Tropomodulin-3
64	1	SwissProt	LUM_MOUSE	102	120	38640	3	1	0.28	0.09	0.276625	0.105857	0.382675	Lumican
27	1	SwissProt	PGS2_MOUSE	531	236	40126	9	3	1.04	0.27	1.02746	0.317572	0.309083	Decorin
53	1	SwissProt	PGBM_MOUSE	156	48	407847	5	1	0.04	0.01	0.0395179	0.0117619	0.297636	Basement membrane-specific heparan sulfate proteoglycan core protein
41	1	SwissProt	HS90B_MOUSE	268	64	83571	4	1	0.17	0.04	0.167951	0.0470478	0.280128	Heat shock protein HSP 90-beta
69	1	SwissProt	INT6_MOUSE	85	21	100168	2	1	0.14	0.03	0.138313	0.0352858	0.255116	Integrator complex subunit 6
1	2	SwissProt	MYH11_MOUSE	6521	915	227743	41	12	0.95	0.2	0.93855	0.235239	0.250641	Myosin-11
13	1	SwissProt	ANXA2_MOUSE	1329	38	38937	4	1	0.39	0.08	0.385299	0.0940955	0.244214	Annexin A2
56	1	SwissProt	FINC_MOUSE	134	33	276017	5	1	0.06	0.01	0.0592768	0.0117619	0.198424	Fibronectin
29	1	SwissProt	CO6A2_MOUSE	405	25	111406	7	1	0.22	0.03	0.217348	0.0352858	0.162347	Collagen alpha-2(VI) chain

## Sheet: Gal-9 Ab only 
Supplementary Table 1d List of proteins identified only in anti-galectin-9 antibody precipitated sample from epididymal fat pads (nanoLC-MS/MS and Mascot analysis).
Family	Member	Database	Accession	Score	Mass	Peptides	emPAI	norm emPAI	Protein Name	Sample
2	2	SwissProt	ACTA_MOUSE	3471	42381	10	2.58	3.03458	Actin, aortic smooth muscle	Gal-9
117	1	SwissProt	H4_MOUSE	35	11360	2	0.7	0.823336	Histone H4	Gal-9
26	1	SwissProt	LEG9_MOUSE	454	40409	4	0.48	0.564573	Galectin-9	Gal-9
202	1	SwissProt	DFB36_MOUSE	15	8092	1	0.43	0.505763	Beta-defensin 36	Gal-9
57	1	SwissProt	RMXL1_MOUSE	124	42136	3	0.25	0.294048	RNA binding motif protein, X-linked-like-1	Gal-9
55	1	SwissProt	ETFA_MOUSE	126	35330	2	0.2	0.235239	Electron transfer flavoprotein subunit alpha, mitochondrial	Gal-9
112	1	SwissProt	MGST1_MOUSE	36	17597	1	0.19	0.223477	Microsomal glutathione S-transferase 1	Gal-9
81	1	SwissProt	RL23A_MOUSE	65	17684	1	0.19	0.223477	60S ribosomal protein L23a	Gal-9
123	1	SwissProt	TSTD3_MOUSE	34	17488	1	0.19	0.223477	Thiosulfate sulfurtransferase/rhodanese-like domain-containing protein 3	Gal-9
193	1	SwissProt	ADXL_MOUSE	17	18983	1	0.18	0.211715	Adrenodoxin-like protein, mitochondrial (FERREDOXIN-2, MITOCHONDRIAL)	Gal-9
113	1	SwissProt	H12_MOUSE	36	21254	1	0.16	0.188191	Histone H1.2	Gal-9
93	1	SwissProt	RL11_MOUSE	54	20468	1	0.16	0.188191	60S ribosomal protein L11	Gal-9
165	1	SwissProt	LYG1_MOUSE	22	22255	1	0.15	0.176429	Lysozyme g-like protein 1	Gal-9
63	1	SwissProt	PRDX2_MOUSE	106	21936	1	0.15	0.176429	Peroxiredoxin-2	Gal-9
64	1	SwissProt	SPA3K_MOUSE	103	47021	2	0.15	0.176429	Serine protease inhibitor A3K	Gal-9
181	1	SwissProt	CDKN3_MOUSE	19	24291	1	0.14	0.164667	Cyclin-dependent kinase inhibitor 3	Gal-9
149	1	SwissProt	MAAI_MOUSE	26	24431	1	0.14	0.164667	Maleylacetoacetate isomerase	Gal-9
148	1	SwissProt	C1QC_MOUSE	26	26374	1	0.13	0.152905	Complement C1q subcomponent subunit C	Gal-9
208	1	SwissProt	CCSAP_MOUSE	14	28589	1	0.12	0.141143	Centriole, cilia and spindle-associated protein	Gal-9
126	1	SwissProt	LDOCL_MOUSE	34	26758	1	0.12	0.141143	Protein LDOC1L (RETROTRANSPOSON GAG-LIKE PROTEIN 6)	Gal-9
87	1	SwissProt	THOC4_MOUSE	60	26924	1	0.12	0.141143	THO complex subunit 4	Gal-9
183	1	SwissProt	ASPD_MOUSE	19	30479	1	0.11	0.129381	Putative L-aspartate dehydrogenase	Gal-9
65	1	SwissProt	ROAA_MOUSE	100	30926	1	0.11	0.129381	Heterogeneous nuclear ribonucleoprotein A/B	Gal-9
95	1	SwissProt	CCNG1_MOUSE	49	34508	1	0.1	0.117619	Cyclin-G1	Gal-9
114	1	SwissProt	DLX3_MOUSE	35	31886	1	0.1	0.117619	Homeobox protein DLX-3	Gal-9
58	1	SwissProt	EWS_MOUSE	120	68705	2	0.1	0.117619	RNA-binding protein EWS	Gal-9
91	1	SwissProt	PHB2_MOUSE	55	33276	1	0.1	0.117619	Prohibitin-2	Gal-9
127	1	SwissProt	RLA0_MOUSE	34	34366	1	0.1	0.117619	60S acidic ribosomal protein P0	Gal-9
85	1	SwissProt	GBLP_MOUSE	62	35511	1	0.09	0.105857	Guanine nucleotide-binding protein subunit beta-2-like 1 (RECEPTOR OF ACTIVATED PROTEIN C KINASE 1)	Gal-9
69	1	SwissProt	HNRPD_MOUSE	87	38501	1	0.09	0.105857	Heterogeneous nuclear ribonucleoprotein D0	Gal-9
79	1	SwissProt	ROA2_MOUSE	66	37437	1	0.09	0.105857	Heterogeneous nuclear ribonucleoproteins A2/B1	Gal-9
206	1	SwissProt	DRG1_MOUSE	14	40772	1	0.08	0.0940955	Developmentally-regulated GTP-binding protein 1	Gal-9
90	1	SwissProt	FMOD_MOUSE	57	43427	1	0.08	0.0940955	Fibromodulin	Gal-9
89	1	SwissProt	THIM_MOUSE	59	42260	1	0.08	0.0940955	3-ketoacyl-CoA thiolase, mitochondrial	Gal-9
195	1	SwissProt	ACADL_MOUSE	17	48277	1	0.07	0.0823336	Long-chain specific acyl-CoA dehydrogenase, mitochondrial	Gal-9
190	1	SwissProt	HNRH1_MOUSE	17	49454	1	0.07	0.0823336	Heterogeneous nuclear ribonucleoprotein H	Gal-9
118	1	SwissProt	OMGP_MOUSE	35	49708	1	0.07	0.0823336	Oligodendrocyte-myelin glycoprotein	Gal-9
121	1	SwissProt	SPI2_MOUSE	34	45861	1	0.07	0.0823336	Serpin I2	Gal-9
188	1	SwissProt	TEAD3_MOUSE	18	49078	1	0.07	0.0823336	Transcriptional enhancer factor TEF-5	Gal-9
160	1	SwissProt	AKD1B_MOUSE	23	58591	1	0.06	0.0705716	Ankyrin repeat and death domain-containing protein 1B	Gal-9
3	7	SwissProt	ANR42_MOUSE	59	59067	1	0.06	0.0705716	Ankyrin repeat domain-containing protein 42	Gal-9
115	1	SwissProt	CNTN3_MOUSE	35	113902	2	0.06	0.0705716	Contactin-3	Gal-9
136	1	SwissProt	F196B_MOUSE	31	59750	1	0.06	0.0705716	Protein FAM196B (PROTEIN INSYN2B)	Gal-9
105	1	SwissProt	FBLN5_MOUSE	39	52440	1	0.06	0.0705716	Fibulin-5	Gal-9
88	1	SwissProt	LIPL_MOUSE	60	53646	1	0.06	0.0705716	Lipoprotein lipase	Gal-9
167	1	SwissProt	PWP1_MOUSE	21	56122	1	0.06	0.0705716	Periodic tryptophan protein 1 homolog	Gal-9
129	1	SwissProt	TCPZ_MOUSE	33	58424	1	0.06	0.0705716	T-complex protein 1 subunit zeta	Gal-9
207	1	SwissProt	THA_MOUSE	14	56071	1	0.06	0.0705716	Thyroid hormone receptor alpha	Gal-9
192	1	SwissProt	ACAD9_MOUSE	17	69192	1	0.05	0.0588097	Acyl-CoA dehydrogenase family member 9, mitochondrial	Gal-9
142	1	SwissProt	DCA15_MOUSE	28	67342	1	0.05	0.0588097	DDB1- and CUL4-associated factor 15	Gal-9
111	1	SwissProt	EHD1_MOUSE	37	60622	1	0.05	0.0588097	EH domain-containing protein 1	Gal-9
35	1	SwissProt	HNRPQ_MOUSE	327	69818	1	0.05	0.0588097	Heterogeneous nuclear ribonucleoprotein Q	Gal-9
166	1	SwissProt	RIOK2_MOUSE	21	62907	1	0.05	0.0588097	Serine/threonine-protein kinase RIO2	Gal-9
184	1	SwissProt	RPN1_MOUSE	18	68657	1	0.05	0.0588097	Dolichyl-diphosphooligosaccharide--protein glycosyltransferase subunit 1	Gal-9
125	1	SwissProt	SPAT7_MOUSE	34	66184	1	0.05	0.0588097	Spermatogenesis-associated protein 7 homolog	Gal-9
156	1	SwissProt	TRI45_MOUSE	24	66155	1	0.05	0.0588097	Tripartite motif-containing protein 45	Gal-9
182	1	SwissProt	TXK_MOUSE	19	62038	1	0.05	0.0588097	Tyrosine-protein kinase TXK	Gal-9
106	1	SwissProt	ACBG1_MOUSE	39	81230	1	0.04	0.0470478	Long-chain-fatty-acid--CoA ligase ACSBG1	Gal-9
175	1	SwissProt	AKA10_MOUSE	20	74099	1	0.04	0.0470478	A-kinase anchor protein 10, mitochondrial	Gal-9
103	1	SwissProt	CPT2_MOUSE	41	74504	1	0.04	0.0470478	Carnitine O-palmitoyltransferase 2, mitochondrial	Gal-9
169	1	SwissProt	CX023_MOUSE	21	90341	1	0.04	0.0470478	Uncharacterized protein CXorf23 homolog (BCLAF1 AND THRAP3 FAMILY MEMBER 3)	Gal-9
209	1	SwissProt	GA2L3_MOUSE	13	75101	1	0.04	0.0470478	GAS2-like protein 3	Gal-9
174	1	SwissProt	PAPOA_MOUSE	20	82714	1	0.04	0.0470478	Poly(A) polymerase alpha	Gal-9
203	1	SwissProt	PARPT_MOUSE	15	76764	1	0.04	0.0470478	TCDD-inducible poly [ADP-ribose] polymerase	Gal-9
131	1	SwissProt	SDCG8_MOUSE	33	83726	1	0.04	0.0470478	Serologically defined colon cancer antigen 8 homolog	Gal-9
137	1	SwissProt	TDRD3_MOUSE	30	82602	1	0.04	0.0470478	Tudor domain-containing protein 3	Gal-9
179	1	SwissProt	TTC16_MOUSE	20	87746	1	0.04	0.0470478	Tetratricopeptide repeat protein 16	Gal-9
155	1	SwissProt	VPS52_MOUSE	24	82335	1	0.04	0.0470478	Vacuolar protein sorting-associated protein 52 homolog	Gal-9
205	1	SwissProt	ZFAN4_MOUSE	14	84586	1	0.04	0.0470478	AN1-type zinc finger protein 4	Gal-9
82	1	SwissProt	ACLY_MOUSE	65	120564	1	0.03	0.0352858	ATP-citrate synthase	Gal-9
171	1	SwissProt	CASR_MOUSE	21	122707	1	0.03	0.0352858	Extracellular calcium-sensing receptor	Gal-9
141	1	SwissProt	CC178_MOUSE	29	103660	1	0.03	0.0352858	Coiled-coil domain-containing protein 178	Gal-9
124	1	SwissProt	COPG1_MOUSE	34	98705	1	0.03	0.0352858	Coatomer subunit gamma-1	Gal-9
132	1	SwissProt	DEN2C_MOUSE	32	105126	1	0.03	0.0352858	DENN domain-containing protein 2C	Gal-9
163	1	SwissProt	K0319_MOUSE	23	119055	1	0.03	0.0352858	Dyslexia-associated protein KIAA0319 homolog	Gal-9
161	1	SwissProt	PA24F_MOUSE	23	97159	1	0.03	0.0352858	Cytosolic phospholipase A2 zeta	Gal-9
178	1	SwissProt	RGS3_MOUSE	20	107579	1	0.03	0.0352858	Regulator of G-protein signaling 3	Gal-9
196	1	SwissProt	STOX2_MOUSE	16	103833	1	0.03	0.0352858	Storkhead-box protein 2	Gal-9
172	1	SwissProt	T22D1_MOUSE	21	109801	1	0.03	0.0352858	TSC22 domain family protein 1	Gal-9
187	1	SwissProt	AT135_MOUSE	18	138382	1	0.02	0.0235239	Probable cation-transporting ATPase 13A5	Gal-9
200	1	SwissProt	ATS12_MOUSE	16	182615	1	0.02	0.0235239	A disintegrin and metalloproteinase with thrombospondin motifs 12	Gal-9
176	1	SwissProt	BAI1_MOUSE	20	176664	1	0.02	0.0235239	Brain-specific angiogenesis inhibitor 1 (ADHESION G PROTEIN-COUPLED RECEPTOR B1)	Gal-9
162	1	SwissProt	CAND2_MOUSE	23	137086	1	0.02	0.0235239	Cullin-associated NEDD8-dissociated protein 2	Gal-9
185	1	SwissProt	CFA74_MOUSE	18	180013	1	0.02	0.0235239	Cilia- and flagella-associated protein 74	Gal-9
139	1	SwissProt	CILP1_MOUSE	30	134530	1	0.02	0.0235239	Cartilage intermediate layer protein 1	Gal-9
97	1	SwissProt	CSKI1_MOUSE	46	150973	1	0.02	0.0235239	Caskin-1	Gal-9
158	1	SwissProt	CUL9_MOUSE	24	212904	1	0.02	0.0235239	Cullin-9	Gal-9
146	1	SwissProt	HFM1_MOUSE	27	162816	1	0.02	0.0235239	Probable ATP-dependent DNA helicase HFM1	Gal-9
134	1	SwissProt	KTN1_MOUSE	32	153068	1	0.02	0.0235239	Kinectin	Gal-9
157	1	SwissProt	LAMB1_MOUSE	24	204203	1	0.02	0.0235239	Laminin subunit beta-1	Gal-9
189	1	SwissProt	LRP6_MOUSE	18	183162	1	0.02	0.0235239	Low-density lipoprotein receptor-related protein 6	Gal-9
159	1	SwissProt	MRP7_MOUSE	24	165399	1	0.02	0.0235239	Multidrug resistance-associated protein 7	Gal-9
122	1	SwissProt	PTN23_MOUSE	34	185956	1	0.02	0.0235239	Tyrosine-protein phosphatase non-receptor type 23	Gal-9
154	1	SwissProt	THOC2_MOUSE	25	184540	1	0.02	0.0235239	THO complex subunit 2	Gal-9
204	1	SwissProt	TUT4_MOUSE	14	187326	1	0.02	0.0235239	Terminal uridylyltransferase 4	Gal-9
186	1	SwissProt	ATG2B_MOUSE	18	233192	1	0.01	0.0117619	Autophagy-related protein 2 homolog B	Gal-9
198	1	SwissProt	DYH2_MOUSE	16	514261	1	0.01	0.0117619	Dynein heavy chain 2, axonemal	Gal-9
56	1	SwissProt	DYH5_MOUSE	125	531156	1	0.01	0.0117619	Dynein heavy chain 5, axonemal	Gal-9
173	1	SwissProt	FAT3_MOUSE	20	505005	1	0.01	0.0117619	Protocadherin Fat 3	Gal-9
191	1	SwissProt	MEGF8_MOUSE	17	308411	1	0.01	0.0117619	Multiple epidermal growth factor-like domains protein 8	Gal-9
197	1	SwissProt	NPA1P_MOUSE	16	256562	1	0.01	0.0117619	Nucleolar pre-ribosomal-associated protein 1	Gal-9
110	1	SwissProt	PCLO_MOUSE	37	552378	1	0.01	0.0117619	Protein piccolo	Gal-9
199	1	SwissProt	PTPRB_MOUSE	16	225838	1	0.01	0.0117619	Receptor-type tyrosine-protein phosphatase beta	Gal-9
152	1	SwissProt	WNK1_MOUSE	25	251805	1	0.01	0.0117619	Serine/threonine-protein kinase WNK1	Gal-9
170	1	SwissProt	ZEP2_MOUSE	21	268590	1	0.01	0.0117619	Transcription factor HIVEP2	Gal-9
119	1	SwissProt	DYST_MOUSE	34	838890	1			Dystonin	Gal-9
201	1	SwissProt	FSIP2_MOUSE	15	789954	1			Fibrous sheath-interacting protein 2	Gal-9

## Sheet: Isotype Ab only 
Supplementary Table 1e List of proteins identified only in isotype control antibody precipitated sample from epididymal fat pads (nanoLC-MS/MS and Mascot analysis).
Family	Member	Database	Accession	Score	Mass	Peptides	emPAI	norm emPAI	Protein Name	Sample
2	2	SwissProt	ACTS_MOUSE	10392	42366	12	2.86	2.82553	Actin, alpha skeletal muscle	Isotype
33	1	SwissProt	KV3A4_MOUSE	343	12149	3	1.72	1.69927	Ig kappa chain V-III region 50S10.1	Isotype
225	1	SwissProt	TYB4_MOUSE	24	5676	1	0.64	0.632286	Thymosin beta-4	Isotype
17	2	SwissProt	TPM2_MOUSE	210	32931	5	0.62	0.612527	Tropomyosin beta chain	Isotype
3	2	SwissProt	DESM_MOUSE	1321	53522	7	0.61	0.602648	Desmin	Isotype
74	1	SwissProt	HVM29_MOUSE	76	12753	1	0.61	0.602648	Ig heavy chain V-III region E109	Isotype
26	1	SwissProt	TBA1A_MOUSE	587	50788	7	0.55	0.543371	Tubulin alpha-1A chain	Isotype
162	1	SwissProt	LAC3_MOUSE	32	11535	1	0.3	0.296384	Ig lambda-3 chain C region	Isotype
199	1	SwissProt	CLD8_MOUSE	27	25444	1	0.28	0.276625	Claudin-8	Isotype
137	1	SwissProt	HVM10_MOUSE	34	13026	1	0.26	0.256866	Ig heavy chain V region 1-62-3	Isotype
73	1	SwissProt	KV4A1_MOUSE	78	13939	1	0.24	0.237107	Ig kappa chain V-IV region S107B	Isotype
286	1	SwissProt	BORG3_MOUSE	20	15649	1	0.22	0.217348	Cdc42 effector protein 5	Isotype
272	1	SwissProt	RT12_MOUSE	21	15655	1	0.22	0.217348	28S ribosomal protein S12, mitochondrial	Isotype
175	1	SwissProt	COTL1_MOUSE	30	16048	1	0.21	0.207469	Coactosin-like protein	Isotype
75	1	SwissProt	RS14_MOUSE	76	16434	1	0.21	0.207469	40S ribosomal protein S14	Isotype
183	1	SwissProt	TAAR2_MOUSE	29	39289	1	0.18	0.17783	Trace amine-associated receptor 2	Isotype
324	1	SwissProt	FAIM1_MOUSE	15	20302	1	0.17	0.167951	Fas apoptotic inhibitory molecule 1	Isotype
72	1	SwissProt	ARF3_MOUSE	78	20645	1	0.16	0.158072	ADP-ribosylation factor 3	Isotype
185	1	SwissProt	ARF4_MOUSE	29	20498	1	0.16	0.158072	ADP-ribosylation factor 4	Isotype
266	1	SwissProt	IF4A1_MOUSE	21	46353	2	0.15	0.148192	Eukaryotic initiation factor 4A-I	Isotype
149	1	SwissProt	REEP1_MOUSE	33	22384	1	0.15	0.148192	Receptor expression-enhancing protein 1	Isotype
167	1	SwissProt	WIBG_MOUSE	31	22676	1	0.15	0.148192	Partner of Y14 and mago	Isotype
333	1	SwissProt	RAB15_MOUSE	14	24588	1	0.14	0.138313	Ras-related protein Rab-15	Isotype
203	1	SwissProt	RAN_MOUSE	27	24579	1	0.14	0.138313	GTP-binding nuclear protein Ran	Isotype
163	1	SwissProt	TM199_MOUSE	32	23255	1	0.14	0.138313	Transmembrane protein 199	Isotype
112	1	SwissProt	C1QA_MOUSE	40	26186	1	0.13	0.128433	Complement C1q subcomponent subunit A	Isotype
310	1	SwissProt	CHM2A_MOUSE	18	25118	1	0.13	0.128433	Charged multivesicular body protein 2a	Isotype
180	1	SwissProt	CLCA_MOUSE	29	25646	1	0.13	0.128433	Clathrin light chain A	Isotype
260	1	SwissProt	COX2_MOUSE	22	26130	1	0.13	0.128433	Cytochrome c oxidase subunit 2	Isotype
101	1	SwissProt	DREB_MOUSE	44	77981	2	0.13	0.128433	Drebrin	Isotype
268	1	SwissProt	MASU1_MOUSE	21	26288	1	0.13	0.128433	Mitochondrial assembly of ribosomal large subunit protein 1	Isotype
323	1	SwissProt	RL10A_MOUSE	15	25072	1	0.13	0.128433	60S ribosomal protein L10a	Isotype
148	1	SwissProt	RL10L_MOUSE	33	24998	1	0.13	0.128433	60S ribosomal protein L10-like	Isotype
275	1	SwissProt	ACO15_MOUSE	21	28132	1	0.12	0.118554	Acyl-coenzyme A thioesterase THEM5	Isotype
85	1	SwissProt	SERA_MOUSE	60	57347	2	0.12	0.118554	D-3-phosphoglycerate dehydrogenase	Isotype
326	1	SwissProt	DNSL2_MOUSE	14	31347	1	0.11	0.108674	Deoxyribonuclease-1-like 2	Isotype
3	5	SwissProt	K22O_MOUSE	95	63319	2	0.11	0.108674	Keratin, type II cytoskeletal 2 oral	Isotype
205	1	SwissProt	LAT3_MOUSE	27	63402	2	0.11	0.108674	Large neutral amino acids transporter small subunit 3	Isotype
245	1	SwissProt	MED8_MOUSE	22	29238	1	0.11	0.108674	Mediator of RNA polymerase II transcription subunit 8	Isotype
128	1	SwissProt	RM09_MOUSE	36	30339	1	0.11	0.108674	39S ribosomal protein L9, mitochondrial	Isotype
67	1	SwissProt	SRB4D_MOUSE	91	63701	1	0.11	0.108674	Scavenger receptor cysteine-rich domain-containing group B protein	Isotype
82	1	SwissProt	ATPG_MOUSE	61	32979	1	0.1	0.0987947	ATP synthase subunit gamma, mitochondrial	Isotype
37	1	SwissProt	CO1A2_MOUSE	301	129992	4	0.1	0.0987947	Collagen alpha-2(I) chain	Isotype
329	1	SwissProt	CUED2_MOUSE	14	31946	1	0.1	0.0987947	CUE domain-containing protein 2	Isotype
255	1	SwissProt	GLP3L_MOUSE	22	32999	1	0.1	0.0987947	Golgi phosphoprotein 3-like	Isotype
311	1	SwissProt	ISY1_MOUSE	18	33026	1	0.1	0.0987947	Pre-mRNA-splicing factor ISY1 homolog	Isotype
117	1	SwissProt	LFG3_MOUSE	37	34770	1	0.1	0.0987947	Protein lifeguard 3	Isotype
136	1	SwissProt	NGRN_MOUSE	34	32541	1	0.1	0.0987947	Neugrin	Isotype
202	1	SwissProt	P5CR1_MOUSE	27	32638	1	0.1	0.0987947	Pyrroline-5-carboxylate reductase 1, mitochondrial	Isotype
158	1	SwissProt	PLPP_MOUSE	32	31891	1	0.1	0.0987947	Pyridoxal phosphate phosphatase	Isotype
111	1	SwissProt	TXTP_MOUSE	40	34252	1	0.1	0.0987947	Tricarboxylate transport protein, mitochondrial	Isotype
160	1	SwissProt	ATOH8_MOUSE	32	35106	1	0.09	0.0889152	Protein atonal homolog 8	Isotype
318	1	SwissProt	B3GA2_MOUSE	16	37280	1	0.09	0.0889152	Galactosylgalactosylxylosylprotein 3-beta-glucuronosyltransferase 2	Isotype
60	1	SwissProt	CLH1_MOUSE	119	193202	5	0.09	0.0889152	Clathrin heavy chain 1	Isotype
252	1	SwissProt	HA10_MOUSE	22	37455	1	0.09	0.0889152	H-2 class I histocompatibility antigen, Q10 alpha chain	Isotype
118	1	SwissProt	ITL1B_MOUSE	37	35561	1	0.09	0.0889152	Intelectin-1b	Isotype
70	1	SwissProt	LAMC1_MOUSE	85	182830	5	0.09	0.0889152	Laminin subunit gamma-1	Isotype
100	1	SwissProt	LMNA_MOUSE	45	74478	2	0.09	0.0889152	Prelamin-A/C	Isotype
92	1	SwissProt	MGME1_MOUSE	52	38823	1	0.09	0.0889152	Mitochondrial genome maintenance exonuclease 1	Isotype
220	1	SwissProt	NCF4_MOUSE	25	38854	1	0.09	0.0889152	Neutrophil cytosol factor 4	Isotype
259	1	SwissProt	S35A3_MOUSE	22	36124	1	0.09	0.0889152	UDP-N-acetylglucosamine transporter	Isotype
314	1	SwissProt	SPT32_MOUSE	17	37484	1	0.09	0.0889152	Spermatogenesis-associated protein 32	Isotype
193	1	SwissProt	V1R47_MOUSE	28	35866	1	0.09	0.0889152	Vomeronasal type-1 receptor 47	Isotype
63	1	SwissProt	DTBP1_MOUSE	104	39911	1	0.08	0.0790358	Dysbindin	Isotype
316	1	SwissProt	F131A_MOUSE	17	39465	1	0.08	0.0790358	Protein FAM131A	Isotype
61	1	SwissProt	FIBA_MOUSE	119	88117	2	0.08	0.0790358	Fibrinogen alpha chain	Isotype
236	1	SwissProt	MB211_MOUSE	23	41671	1	0.08	0.0790358	Protein mab-21-like 1	Isotype
186	1	SwissProt	MPCP_MOUSE	29	40063	1	0.08	0.0790358	Phosphate carrier protein, mitochondrial	Isotype
273	1	SwissProt	RNF34_MOUSE	21	43314	1	0.08	0.0790358	E3 ubiquitin-protein ligase RNF34	Isotype
224	1	SwissProt	SPB8_MOUSE	24	42750	1	0.08	0.0790358	Serpin B8	Isotype
230	1	SwissProt	TDP1L_MOUSE	24	42445	1	0.08	0.0790358	TD and POZ domain-containing protein 1-like	Isotype
229	1	SwissProt	TM206_MOUSE	24	40438	1	0.08	0.0790358	Transmembrane protein 206	Isotype
153	1	SwissProt	TPBGL_MOUSE	33	41573	1	0.08	0.0790358	Trophoblast glycoprotein-like	Isotype
114	1	SwissProt	WNT2_MOUSE	40	41824	1	0.08	0.0790358	Protein Wnt-2	Isotype
213	1	SwissProt	ALKB1_MOUSE	26	44231	1	0.07	0.0691563	Alkylated DNA repair protein alkB homolog 1	Isotype
218	1	SwissProt	AP2A_MOUSE	25	48341	1	0.07	0.0691563	Transcription factor AP-2-alpha	Isotype
258	1	SwissProt	AP2E_MOUSE	22	46767	1	0.07	0.0691563	Transcription factor AP-2-epsilon	Isotype
285	1	SwissProt	ATG4A_MOUSE	20	45807	1	0.07	0.0691563	Cysteine protease ATG4A	Isotype
150	1	SwissProt	BZW2_MOUSE	33	48261	1	0.07	0.0691563	Basic leucine zipper and W2 domain-containing protein 2	Isotype
91	1	SwissProt	CALR_MOUSE	55	48136	1	0.07	0.0691563	Calreticulin	Isotype
166	1	SwissProt	CHID1_MOUSE	31	45048	1	0.07	0.0691563	Chitinase domain-containing protein 1	Isotype
291	1	SwissProt	COQA1_MOUSE	20	46522	1	0.07	0.0691563	Collagen alpha-1(XXVI) chain	Isotype
139	1	SwissProt	FBLN7_MOUSE	34	49550	1	0.07	0.0691563	Fibulin-7	Isotype
242	1	SwissProt	KCNJ5_MOUSE	23	48151	1	0.07	0.0691563	G protein-activated inward rectifier potassium channel 4	Isotype
172	1	SwissProt	MAPK2_MOUSE	30	44421	1	0.07	0.0691563	MAP kinase-activated protein kinase 2	Isotype
215	1	SwissProt	PGK2_MOUSE	25	45223	1	0.07	0.0691563	Phosphoglycerate kinase 2	Isotype
197	1	SwissProt	QCR2_MOUSE	28	48262	1	0.07	0.0691563	Cytochrome b-c1 complex subunit 2, mitochondrial	Isotype
287	1	SwissProt	RAPSN_MOUSE	20	47560	1	0.07	0.0691563	43 kDa receptor-associated protein of the synapse	Isotype
164	1	SwissProt	TM11D_MOUSE	31	46681	1	0.07	0.0691563	Transmembrane protease serine 11D	Isotype
303	1	SwissProt	C11B2_MOUSE	19	57507	1	0.06	0.0592768	Cytochrome P450 11B2, mitochondrial	Isotype
182	1	SwissProt	CHIN_MOUSE	29	53786	1	0.06	0.0592768	N-chimaerin	Isotype
147	1	SwissProt	CP21A_MOUSE	33	55635	1	0.06	0.0592768	Steroid 21-hydroxylase	Isotype
313	1	SwissProt	DKC1_MOUSE	17	57821	1	0.06	0.0592768	H/ACA ribonucleoprotein complex subunit 4	Isotype
217	1	SwissProt	ERG_MOUSE	25	54865	1	0.06	0.0592768	Transcriptional regulator ERG	Isotype
192	1	SwissProt	ETBR2_MOUSE	28	54062	1	0.06	0.0592768	Prosaposin receptor GPR37L1	Isotype
71	1	SwissProt	G6PD1_MOUSE	80	59681	1	0.06	0.0592768	Glucose-6-phosphate 1-dehydrogenase X	Isotype
201	1	SwissProt	GP152_MOUSE	27	56182	1	0.06	0.0592768	Probable G-protein coupled receptor 152	Isotype
226	1	SwissProt	IKZF1_MOUSE	24	58611	1	0.06	0.0592768	DNA-binding protein Ikaros	Isotype
231	1	SwissProt	K1456_MOUSE	23	51044	1	0.06	0.0592768	Probable tRNA methyltransferase 9-like protein	Isotype
1	4	SwissProt	LUZP1_MOUSE	452	119809	1	0.06	0.0592768	Leucine zipper protein 1	Isotype
165	1	SwissProt	MCAF2_MOUSE	31	51513	1	0.06	0.0592768	Activating transcription factor 7-interacting protein 2	Isotype
212	1	SwissProt	NDUS2_MOUSE	26	52991	1	0.06	0.0592768	NADH dehydrogenase [ubiquinone] iron-sulfur protein 2, mitochondrial	Isotype
1	5	SwissProt	NOSTN_MOUSE	72	58264	1	0.06	0.0592768	Nostrin	Isotype
248	1	SwissProt	NUCB1_MOUSE	22	53376	1	0.06	0.0592768	Nucleobindin-1	Isotype
189	1	SwissProt	PGRP2_MOUSE	28	58184	1	0.06	0.0592768	N-acetylmuramoyl-L-alanine amidase	Isotype
211	1	SwissProt	PLIN1_MOUSE	26	55904	1	0.06	0.0592768	Perilipin-1	Isotype
237	1	SwissProt	PODXL_MOUSE	23	53756	1	0.06	0.0592768	Podocalyxin	Isotype
235	1	SwissProt	S36A3_MOUSE	23	53774	1	0.06	0.0592768	Proton-coupled amino acid transporter 3	Isotype
188	1	SwissProt	SCMC3_MOUSE	28	52692	1	0.06	0.0592768	Calcium-binding mitochondrial carrier protein SCaMC-3	Isotype
294	1	SwissProt	SMKY_MOUSE	20	57649	1	0.06	0.0592768	Sperm motility kinase Y	Isotype
257	1	SwissProt	SNX4_MOUSE	22	52030	1	0.06	0.0592768	Sorting nexin-4	Isotype
243	1	SwissProt	SPE39_MOUSE	22	56875	1	0.06	0.0592768	Spermatogenesis-defective protein 39 homolog	Isotype
178	1	SwissProt	STEA4_MOUSE	30	53530	1	0.06	0.0592768	Metalloreductase STEAP4	Isotype
94	1	SwissProt	TINAL_MOUSE	51	53998	1	0.06	0.0592768	Tubulointerstitial nephritis antigen-like	Isotype
271	1	SwissProt	TRI50_MOUSE	21	55599	1	0.06	0.0592768	E3 ubiquitin-protein ligase TRIM50	Isotype
234	1	SwissProt	ACO11_MOUSE	23	68167	1	0.05	0.0493974	Acyl-coenzyme A thioesterase 11	Isotype
278	1	SwissProt	ASH2L_MOUSE	21	68777	1	0.05	0.0493974	Set1/Ash2 histone methyltransferase complex subunit ASH2	Isotype
330	1	SwissProt	CBX4_MOUSE	14	60884	1	0.05	0.0493974	E3 SUMO-protein ligase CBX4	Isotype
154	1	SwissProt	CDC7_MOUSE	33	63642	1	0.05	0.0493974	Cell division cycle 7-related protein kinase	Isotype
194	1	SwissProt	CLHC1_MOUSE	28	70053	1	0.05	0.0493974	Clathrin heavy chain linker domain-containing protein 1	Isotype
42	1	SwissProt	CO1A1_MOUSE	252	138974	2	0.05	0.0493974	Collagen alpha-1(I) chain	Isotype
204	1	SwissProt	CTSR2_MOUSE	27	68643	1	0.05	0.0493974	Cation channel sperm-associated protein 2	Isotype
125	1	SwissProt	DDX41_MOUSE	36	70459	1	0.05	0.0493974	Probable ATP-dependent RNA helicase DDX41	Isotype
169	1	SwissProt	DYRK3_MOUSE	31	66157	1	0.05	0.0493974	Dual specificity tyrosine-phosphorylation-regulated kinase 3	Isotype
233	1	SwissProt	F178A_MOUSE	23	144850	1	0.05	0.0493974	Protein FAM178A	Isotype
214	1	SwissProt	GCP60_MOUSE	25	60372	1	0.05	0.0493974	Golgi resident protein GCP60	Isotype
299	1	SwissProt	GRN_MOUSE	20	68431	1	0.05	0.0493974	Granulins	Isotype
161	1	SwissProt	IDS_MOUSE	32	62546	1	0.05	0.0493974	Iduronate 2-sulfatase	Isotype
196	1	SwissProt	L1CAM_MOUSE	28	141850	2	0.05	0.0493974	Neural cell adhesion molecule L1	Isotype
59	1	SwissProt	LAMB2_MOUSE	128	203579	3	0.05	0.0493974	Laminin subunit beta-2	Isotype
325	1	SwissProt	NR4A1_MOUSE	14	66009	1	0.05	0.0493974	Nuclear receptor subfamily 4 group A member 1	Isotype
335	1	SwissProt	OIT3_MOUSE	13	62500	1	0.05	0.0493974	Oncoprotein-induced transcript 3 protein	Isotype
274	1	SwissProt	PRD11_MOUSE	21	64540	1	0.05	0.0493974	PR domain-containing protein 11	Isotype
200	1	SwissProt	S38A4_MOUSE	27	60709	1	0.05	0.0493974	Sodium-coupled neutral amino acid transporter 4	Isotype
249	1	SwissProt	SC5A4_MOUSE	22	72931	1	0.05	0.0493974	Low affinity sodium-glucose cotransporter	Isotype
244	1	SwissProt	SH2B2_MOUSE	22	67257	1	0.05	0.0493974	SH2B adapter protein 2	Isotype
104	1	SwissProt	SHQ1_MOUSE	42	64046	1	0.05	0.0493974	Protein SHQ1 homolog	Isotype
309	1	SwissProt	TAF6L_MOUSE	18	67650	1	0.05	0.0493974	TAF6-like RNA polymerase II p300/CBP-associated factor-associated factor 65 kDa subunit 6L	Isotype
241	1	SwissProt	ZFP37_MOUSE	23	68894	1	0.05	0.0493974	Zinc finger protein 37	Isotype
132	1	SwissProt	ANKR6_MOUSE	35	78789	1	0.04	0.0395179	Ankyrin repeat domain-containing protein 6	Isotype
142	1	SwissProt	ATX1_MOUSE	34	84141	1	0.04	0.0395179	Ataxin-1	Isotype
262	1	SwissProt	BRD3_MOUSE	22	79997	1	0.04	0.0395179	Bromodomain-containing protein 3	Isotype
228	1	SwissProt	CIR1A_MOUSE	24	77545	1	0.04	0.0395179	Cirhin	Isotype
284	1	SwissProt	CNNM4_MOUSE	20	87369	1	0.04	0.0395179	Metal transporter CNNM4	Isotype
251	1	SwissProt	CTCFL_MOUSE	22	74772	1	0.04	0.0395179	Transcriptional repressor CTCFL	Isotype
332	1	SwissProt	DACT2_MOUSE	14	82701	1	0.04	0.0395179	Dapper homolog 2	Isotype
307	1	SwissProt	HECD2_MOUSE	18	88516	1	0.04	0.0395179	Probable E3 ubiquitin-protein ligase HECTD2	Isotype
293	1	SwissProt	KCTD3_MOUSE	20	89548	1	0.04	0.0395179	BTB/POZ domain-containing protein KCTD3	Isotype
327	1	SwissProt	LOXL2_MOUSE	14	89000	1	0.04	0.0395179	Lysyl oxidase homolog 2	Isotype
334	1	SwissProt	OVGP1_MOUSE	13	78986	1	0.04	0.0395179	Oviduct-specific glycoprotein	Isotype
240	1	SwissProt	SEM4F_MOUSE	23	85747	1	0.04	0.0395179	Semaphorin-4F	Isotype
282	1	SwissProt	SOX5_MOUSE	20	84265	1	0.04	0.0395179	Transcription factor SOX-5	Isotype
328	1	SwissProt	TBC17_MOUSE	14	73327	1	0.04	0.0395179	TBC1 domain family member 17	Isotype
181	1	SwissProt	TBK1_MOUSE	29	83999	1	0.04	0.0395179	Serine/threonine-protein kinase TBK1	Isotype
308	1	SwissProt	TLK2_MOUSE	18	83008	1	0.04	0.0395179	Serine/threonine-protein kinase tousled-like 2	Isotype
256	1	SwissProt	WDTC1_MOUSE	22	76768	1	0.04	0.0395179	WD and tetratricopeptide repeats protein 1	Isotype
322	1	SwissProt	ZFYV1_MOUSE	15	89279	1	0.04	0.0395179	Zinc finger FYVE domain-containing protein 1	Isotype
176	1	SwissProt	ABCF1_MOUSE	30	95343	1	0.03	0.0296384	ATP-binding cassette sub-family F member 1	Isotype
295	1	SwissProt	AKIB1_MOUSE	20	123908	1	0.03	0.0296384	Ankyrin repeat and IBR domain-containing protein 1	Isotype
269	1	SwissProt	AMPO_MOUSE	21	94435	1	0.03	0.0296384	Aminopeptidase O	Isotype
302	1	SwissProt	ANPRB_MOUSE	19	117841	1	0.03	0.0296384	Atrial natriuretic peptide receptor 2	Isotype
138	1	SwissProt	ARHG2_MOUSE	34	112817	1	0.03	0.0296384	Rho guanine nucleotide exchange factor 2	Isotype
317	1	SwissProt	CA2D3_MOUSE	17	123954	1	0.03	0.0296384	Voltage-dependent calcium channel subunit alpha-2/delta-3	Isotype
209	1	SwissProt	CADH1_MOUSE	26	98708	1	0.03	0.0296384	Cadherin-1	Isotype
105	1	SwissProt	CO6A5_MOUSE	41	291390	3	0.03	0.0296384	Collagen alpha-5(VI) chain	Isotype
298	1	SwissProt	CTNA2_MOUSE	20	106018	1	0.03	0.0296384	Catenin alpha-2	Isotype
219	1	SwissProt	DGKQ_MOUSE	25	104014	1	0.03	0.0296384	Diacylglycerol kinase theta	Isotype
191	1	SwissProt	FA65C_MOUSE	28	105464	1	0.03	0.0296384	Protein FAM65C	Isotype
135	1	SwissProt	FNIP2_MOUSE	34	123868	1	0.03	0.0296384	Folliculin-interacting protein 2	Isotype
159	1	SwissProt	HDAC6_MOUSE	32	127588	1	0.03	0.0296384	Histone deacetylase 6	Isotype
297	1	SwissProt	HXK1_MOUSE	20	109545	1	0.03	0.0296384	Hexokinase-1	Isotype
281	1	SwissProt	MCM10_MOUSE	20	99485	1	0.03	0.0296384	Protein MCM10 homolog	Isotype
126	1	SwissProt	MYO1F_MOUSE	36	126610	1	0.03	0.0296384	Unconventional myosin-If	Isotype
232	1	SwissProt	NIBAN_MOUSE	23	103440	1	0.03	0.0296384	Protein Niban	Isotype
305	1	SwissProt	OTOAN_MOUSE	19	127547	1	0.03	0.0296384	Otoancorin	Isotype
290	1	SwissProt	PLK4_MOUSE	20	104536	1	0.03	0.0296384	Serine/threonine-protein kinase PLK4	Isotype
277	1	SwissProt	RB6I2_MOUSE	21	128480	1	0.03	0.0296384	ELKS/Rab6-interacting/CAST family member 1	Isotype
210	1	SwissProt	SC31B_MOUSE	26	127207	1	0.03	0.0296384	Protein transport protein Sec31B	Isotype
140	1	SwissProt	SPTN1_MOUSE	34	285221	3	0.03	0.0296384	Spectrin alpha chain, non-erythrocytic 1	Isotype
261	1	SwissProt	SUGP2_MOUSE	22	118884	1	0.03	0.0296384	SURP and G-patch domain-containing protein 2	Isotype
155	1	SwissProt	TFP11_MOUSE	33	96529	1	0.03	0.0296384	Tuftelin-interacting protein 11	Isotype
247	1	SwissProt	TLR7_MOUSE	22	123127	1	0.03	0.0296384	Toll-like receptor 7	Isotype
171	1	SwissProt	TMPS9_MOUSE	31	116580	1	0.03	0.0296384	Transmembrane protease serine 9	Isotype
129	1	SwissProt	TTL13_MOUSE	36	94659	1	0.03	0.0296384	Tubulin polyglutamylase TTLL13	Isotype
300	1	SwissProt	TYRO3_MOUSE	19	97173	1	0.03	0.0296384	Tyrosine-protein kinase receptor TYRO3	Isotype
319	1	SwissProt	UBP48_MOUSE	16	122607	1	0.03	0.0296384	Ubiquitin carboxyl-terminal hydrolase 48	Isotype
116	1	SwissProt	USPL1_MOUSE	38	120652	1	0.03	0.0296384	SUMO-specific isopeptidase USPL1	Isotype
296	1	SwissProt	VAV2_MOUSE	20	101163	1	0.03	0.0296384	Guanine nucleotide exchange factor VAV2	Isotype
222	1	SwissProt	VAV3_MOUSE	24	99103	1	0.03	0.0296384	Guanine nucleotide exchange factor VAV3	Isotype
306	1	SwissProt	WFS1_MOUSE	19	101597	1	0.03	0.0296384	Wolframin	Isotype
68	1	SwissProt	ZC12C_MOUSE	87	100394	1	0.03	0.0296384	Probable ribonuclease ZC3H12C	Isotype
107	1	SwissProt	ARAP1_MOUSE	41	163827	1	0.02	0.0197589	Arf-GAP with Rho-GAP domain, ANK repeat and PH domain-containing protein 1	Isotype
46	1	SwissProt	CP250_MOUSE	235	277788	2	0.02	0.0197589	Centrosome-associated protein CEP250	Isotype
301	1	SwissProt	DEN5B_MOUSE	19	146019	1	0.02	0.0197589	DENN domain-containing protein 5B	Isotype
288	1	SwissProt	DSRAD_MOUSE	20	131677	1	0.02	0.0197589	Double-stranded RNA-specific adenosine deaminase	Isotype
141	1	SwissProt	EIF3A_MOUSE	34	162237	1	0.02	0.0197589	Eukaryotic translation initiation factor 3 subunit A	Isotype
207	1	SwissProt	FGD6_MOUSE	26	156954	1	0.02	0.0197589	FYVE, RhoGEF and PH domain-containing protein 6	Isotype
133	1	SwissProt	GAK_MOUSE	35	145033	1	0.02	0.0197589	Cyclin-G-associated kinase	Isotype
134	1	SwissProt	GLI3_MOUSE	34	172860	1	0.02	0.0197589	Transcriptional activator GLI3	Isotype
76	1	SwissProt	IQGA1_MOUSE	74	189423	1	0.02	0.0197589	Ras GTPase-activating-like protein IQGAP1	Isotype
179	1	SwissProt	IRS2_MOUSE	29	137876	1	0.02	0.0197589	Insulin receptor substrate 2	Isotype
156	1	SwissProt	ITB4_MOUSE	33	205342	1	0.02	0.0197589	Integrin beta-4	Isotype
280	1	SwissProt	KI13A_MOUSE	20	197288	1	0.02	0.0197589	Kinesin-like protein KIF13A	Isotype
320	1	SwissProt	KI21B_MOUSE	16	187889	1	0.02	0.0197589	Kinesin-like protein KIF21B	Isotype
263	1	SwissProt	KI26A_MOUSE	22	198700	1	0.02	0.0197589	Kinesin-like protein KIF26A	Isotype
110	1	SwissProt	LAMC3_MOUSE	40	178084	1	0.02	0.0197589	Laminin subunit gamma-3	Isotype
190	1	SwissProt	LR16A_MOUSE	28	153305	1	0.02	0.0197589	Leucine-rich repeat-containing protein 16A	Isotype
312	1	SwissProt	MRC1_MOUSE	17	167840	1	0.02	0.0197589	Macrophage mannose receptor 1	Isotype
216	1	SwissProt	MRO2B_MOUSE	25	182188	1	0.02	0.0197589	Maestro heat-like repeat-containing protein family member 2B	Isotype
144	1	SwissProt	MRP9_MOUSE	34	154331	1	0.02	0.0197589	Multidrug resistance-associated protein 9	Isotype
283	1	SwissProt	NMDE1_MOUSE	20	166628	1	0.02	0.0197589	Glutamate receptor ionotropic, NMDA 2A	Isotype
121	1	SwissProt	NWD2_MOUSE	37	200025	1	0.02	0.0197589	NACHT and WD repeat domain-containing protein 2	Isotype
292	1	SwissProt	PKHA6_MOUSE	20	131688	1	0.02	0.0197589	Pleckstrin homology domain-containing family A member 6	Isotype
250	1	SwissProt	RHG20_MOUSE	22	132887	1	0.02	0.0197589	Rho GTPase-activating protein 20	Isotype
184	1	SwissProt	RHG21_MOUSE	29	216866	1	0.02	0.0197589	Rho GTPase-activating protein 21	Isotype
227	1	SwissProt	RHG23_MOUSE	24	163044	1	0.02	0.0197589	Rho GTPase-activating protein 23	Isotype
206	1	SwissProt	SHPRH_MOUSE	27	194048	1	0.02	0.0197589	E3 ubiquitin-protein ligase SHPRH	Isotype
115	1	SwissProt	UBE4B_MOUSE	38	134544	1	0.02	0.0197589	Ubiquitin conjugation factor E4 B	Isotype
276	1	SwissProt	UGGG1_MOUSE	21	177007	1	0.02	0.0197589	UDP-glucose:glycoprotein glucosyltransferase 1	Isotype
124	1	SwissProt	YTDC2_MOUSE	36	162359	1	0.02	0.0197589	Probable ATP-dependent RNA helicase YTHDC2	Isotype
173	1	SwissProt	AKAP9_MOUSE	30	439138	1	0.01	0.00987947	A-kinase anchor protein 9	Isotype
254	1	SwissProt	BDP1_MOUSE	22	272790	1	0.01	0.00987947	Transcription factor TFIIIB component B'' homolog	Isotype
246	1	SwissProt	BSN_MOUSE	22	420583	1	0.01	0.00987947	Protein bassoon	Isotype
270	1	SwissProt	C2CD3_MOUSE	21	257353	1	0.01	0.00987947	C2 domain-containing protein 3	Isotype
130	1	SwissProt	CENPE_MOUSE	35	287830	1	0.01	0.00987947	Centromere-associated protein E	Isotype
321	1	SwissProt	CHD8_MOUSE	16	292605	1	0.01	0.00987947	Chromodomain-helicase-DNA-binding protein 8	Isotype
264	1	SwissProt	DMXL2_MOUSE	21	341531	1	0.01	0.00987947	DmX-like protein 2	Isotype
44	1	SwissProt	FBN1_MOUSE	241	332636	1	0.01	0.00987947	Fibrillin-1	Isotype
187	1	SwissProt	FLNA_MOUSE	28	283897	1	0.01	0.00987947	Filamin-A	Isotype
198	1	SwissProt	FLNC_MOUSE	27	293560	1	0.01	0.00987947	Filamin-C	Isotype
127	1	SwissProt	FRY_MOUSE	36	342298	1	0.01	0.00987947	Protein furry homolog	Isotype
331	1	SwissProt	MAP1A_MOUSE	14	301326	1	0.01	0.00987947	Microtubule-associated protein 1A	Isotype
253	1	SwissProt	MINT_MOUSE	22	399881	1	0.01	0.00987947	Msx2-interacting protein	Isotype
151	1	SwissProt	MUC2_MOUSE	33	305502	1	0.01	0.00987947	Mucin-2 (Fragments)	Isotype
143	1	SwissProt	NAV3_MOUSE	34	253572	1	0.01	0.00987947	Neuron navigator 3	Isotype
152	1	SwissProt	PCNT_MOUSE	33	331999	1	0.01	0.00987947	Pericentrin	Isotype
267	1	SwissProt	SDK2_MOUSE	21	240608	1	0.01	0.00987947	Protein sidekick-2	Isotype
157	1	SwissProt	SPTB1_MOUSE	32	245897	1	0.01	0.00987947	Spectrin beta chain, erythrocytic	Isotype
131	1	SwissProt	SPTB2_MOUSE	35	274908	1	0.01	0.00987947	Spectrin beta chain, non-erythrocytic 1	Isotype
170	1	SwissProt	THADA_MOUSE	31	220457	1	0.01	0.00987947	Thyroid adenoma-associated protein homolog	Isotype
238	1	SwissProt	ZN292_MOUSE	23	305534	1	0.01	0.00987947	Zinc finger protein 292	Isotype
279	1	SwissProt	OBSCN_MOUSE	21	979281	1			Obscurin	Isotype
119	1	SwissProt	SYNE2_MOUSE	37	787997	1			Nesprin-2	Isotype
