# Supplementary material for: Lgals9 deficiency ameliorates obesity by modulating redox state of PRDX2
Source: Sci Rep. 2021 Mar 16;11:5991. doi: 10.1038/s41598-021-85080-1 (PMC7966757; doi:10.1038/s41598-021-85080-1)
Supplement: Supplementary file 3 — Supplementary Information 3. [file 41598_2021_85080_MOESM3_ESM.xlsx]

## Sheet: pantherGeneList
Supplementary Table 2 Gene ontology analysis of the proteins identified only in anti-galectin-9 antibody precipitated sample from epididymal fat pads (PANTHER 15.0)
Family ID	Mapped ID	Family name	norm emPAI	PANTHER GO-Slim Molecular Function	PANTHER GO-Slim Biological Process	PANTHER GO-Slim Cellular Component	PANTHER Protein Class
PTHR11937:SF201	MOUSE|MGI=MGI=87909|UniProtKB=P62737	ACTIN, AORTIC SMOOTH MUSCLE	3.0346	cytoskeletal protein binding(GO:0008092);protein binding, bridging(GO:0030674)	establishment of mitotic spindle orientation(GO:0000132);organelle transport along microtubule(GO:0072384);smooth muscle contraction(GO:0006939);nuclear migration(GO:0007097);mitotic nuclear division(GO:0140014);blood circulation(GO:0008015);regulation of anatomical structure size(GO:0090066)	centrosome(GO:0005813);extracellular space(GO:0005615);centriole(GO:0005814);actin cytoskeleton(GO:0015629);cell cortex region(GO:0099738);microtubule associated complex(GO:0005875)	actin and actin related protein(PC00039)
PTHR10484:SF163	MOUSE|MGI=MGI=2140113|UniProtKB=P62806	HISTONE H4	0.8233	DNA binding(GO:0003677)	nucleosome assembly(GO:0006334)		histone(PC00118)
PTHR11346:SF80	MOUSE|MGI=MGI=109496|UniProtKB=O08573	GALECTIN-9	0.5646	carbohydrate derivative binding(GO:0097367);carbohydrate binding(GO:0030246)	cytokine secretion(GO:0050663);negative regulation of gene expression(GO:0010629);negative regulation of T cell proliferation(GO:0042130);positive regulation of gene expression(GO:0010628);T cell proliferation(GO:0042098);negative regulation of multicellular organismal process(GO:0051241);positive regulation of cytokine secretion(GO:0050715);gene expression(GO:0010467);regulation of interleukin-6…	nucleus(GO:0005634);cytosol(GO:0005829)	extracellular matrix protein(PC00102)
PTHR15001:SF3	MOUSE|MGI=MGI=2385956|UniProtKB=Q8K3U4	BETA-DEFENSIN 123	0.5058
PTHR48034:SF16	MOUSE|MGI=MGI=1343045|UniProtKB=Q91VM5	RNA-BINDING MOTIF PROTEIN, X CHROMOSOME	0.294		positive regulation of RNA metabolic process positive regulation of gene expression regulation of mRNA splicing, via spliceosome mRNA splicing, via spliceosome	spliceosomal complex
PTHR43153:SF1	MOUSE|MGI=MGI=106092|UniProtKB=Q99LC5	ELECTRON TRANSFER FLAVOPROTEIN SUBUNIT ALPHA, MITOCHONDRIAL	0.2352	flavin adenine dinucleotide binding(GO:0050660);electron transfer activity(GO:0009055)	fatty acid catabolic process(GO:0009062);oxidation-reduction process(GO:0055114)		oxidoreductase(PC00176)
PTHR44086:SF1	MOUSE|MGI=MGI=1924282|UniProtKB=Q9D0B5	THIOSULFATE SULFURTRANSFERASE/RHODANESE-LIKE DOMAIN-CONTAINING PROTEIN 3	0.2235
PTHR11620:SF60	MOUSE|MGI=MGI=3040672|UniProtKB=P62751	60S RIBOSOMAL PROTEIN L23A	0.2235	structural constituent of ribosome(GO:0003735)	ribosomal large subunit assembly(GO:0000027)	cytosolic large ribosomal subunit(GO:0022625)	ribosomal protein(PC00202)
PTHR10689:SF3	MOUSE|MGI=MGI=1913850|UniProtKB=Q91VS7	MICROSOMAL GLUTATHIONE S-TRANSFERASE 1	0.2235	isomerase activity(GO:0016853);transferase activity, transferring alkyl or aryl (other than methyl) groups(GO:0016765)	glutathione metabolic process(GO:0006749);prostaglandin biosynthetic process(GO:0001516);oxidation-reduction process(GO:0055114)	mitochondrion(GO:0005739)
PTHR23426:SF34	MOUSE|MGI=MGI=1915415|UniProtKB=Q9CPW2	FERREDOXIN-2, MITOCHONDRIAL	0.2117
PTHR11994:SF23	MOUSE|MGI=MGI=1914275|UniProtKB=Q9CXW4	60S RIBOSOMAL PROTEIN L11	0.1882	RNA binding(GO:0003723);structural constituent of ribosome(GO:0003735)	ribosomal large subunit assembly(GO:0000027)	cytosolic large ribosomal subunit(GO:0022625)	ribosomal protein(PC00202)
PTHR11467:SF86	MOUSE|MGI=MGI=1931526|UniProtKB=P15864	HISTONE H1.2	0.1882	chromatin DNA binding(GO:0031490);nucleosome binding(GO:0031491);double-stranded DNA binding(GO:0003690)	nucleosome organization(GO:0034728);transcription, DNA-templated(GO:0006351);negative regulation of chromatin silencing(GO:0031936);cellular component assembly(GO:0022607);chromosome condensation(GO:0030261);DNA recombination(GO:0006310);chromatin assembly or disassembly(GO:0006333);chromatin silencing(GO:0006342);negative regulation of DNA recombination(GO:0045910)	nuclear chromatin(GO:0000790)	histone(PC00118)
PTHR11461:SF195	MOUSE|MGI=MGI=98377|UniProtKB=P07759	SERINE PROTEASE INHIBITOR A3A-RELATED	0.1764	endopeptidase inhibitor activity(GO:0004866);serine-type endopeptidase activity(GO:0004252);protease binding(GO:0002020)	proteolysis(GO:0006508);cellular protein metabolic process(GO:0044267);negative regulation of endopeptidase activity(GO:0010951)	extracellular space(GO:0005615)	protease inhibitor(PC00191)
PTHR31698:SF5	MOUSE|MGI=MGI=1916791|UniProtKB=Q9D7Q0	LYSOZYME G-LIKE PROTEIN 1	0.1764	hydrolase activity(GO:0016787)	defense response to Gram-positive bacterium(GO:0050830)
PTHR10681:SF161	MOUSE|MGI=MGI=109486|UniProtKB=Q61171	PEROXIREDOXIN-2	0.1764	oxidoreductase activity, acting on peroxide as acceptor(GO:0016684)	cellular homeostasis(GO:0019725);regulation of cellular process(GO:0050794);superoxide metabolic process(GO:0006801);leukocyte activation(GO:0045321);cofactor metabolic process(GO:0051186);cellular response to oxidative stress(GO:0034599);drug metabolic process(GO:0017144);cellular response to oxygen-containing compound(GO:1901701);response to inorganic substance(GO:0010035);response to reactive …	cytosol(GO:0005829)	peroxidase(PC00180)
PTHR23339:SF97	MOUSE|MGI=MGI=1919641|UniProtKB=Q810P3	CYCLIN-DEPENDENT KINASE INHIBITOR 3	0.1647		cell cycle arrest(GO:0007050)
PTHR42673:SF4	MOUSE|MGI=MGI=1341859|UniProtKB=Q9WVL0	MALEYLACETOACETATE ISOMERASE	0.1647	isomerase activity(GO:0016853);transferase activity, transferring alkyl or aryl (other than methyl) groups(GO:0016765)	glutathione metabolic process(GO:0006749)
PTHR15427:SF29	MOUSE|MGI=MGI=88225|UniProtKB=Q02105	COMPLEMENT C1Q SUBCOMPONENT SUBUNIT C	0.1529
PTHR19965:SF35	MOUSE|MGI=MGI=1341044|UniProtKB=O08583	THO COMPLEX SUBUNIT 4	0.1411				RNA binding protein(PC00031)
PTHR31022:SF4	MOUSE|MGI=MGI=1920670|UniProtKB=Q8QZT2	CENTRIOLE, CILIA AND SPINDLE-ASSOCIATED PROTEIN	0.1411		regulation of biological quality(GO:0065008);cilium movement involved in cell motility(GO:0060294);regulation of cell motility(GO:2000145);regulation of microtubule-based process(GO:0032886)	centriole(GO:0005814);ciliary basal body(GO:0036064);intraciliary transport particle(GO:0030990);spindle(GO:0005819);plasma membrane region(GO:0098590);ciliary transition zone(GO:0035869)
PTHR15503:SF11	MOUSE|MGI=MGI=2675858|UniProtKB=Q505G4	RETROTRANSPOSON GAG-LIKE PROTEIN 6	0.1411
PTHR48033:SF1	MOUSE|MGI=MGI=1330294|UniProtKB=Q99020	HETEROGENEOUS NUCLEAR RIBONUCLEOPROTEIN A/B	0.1294	sequence-specific double-stranded DNA binding(GO:1990837)		nucleoplasm(GO:0005654)
PTHR31873:SF6	MOUSE|MGI=MGI=1915602|UniProtKB=Q9DCQ2	L-ASPARTATE DEHYDROGENASE-RELATED	0.1294
PTHR45699:SF3	MOUSE|MGI=MGI=1927636|UniProtKB=P14869	60S ACIDIC RIBOSOMAL PROTEIN P0	0.1176	structural constituent of ribosome(GO:0003735);rRNA binding(GO:0019843)	cytoplasmic translation(GO:0002181);ribosomal large subunit assembly(GO:0000027);translational elongation(GO:0006414)	cytosolic large ribosomal subunit(GO:0022625)
PTHR23222:SF1	MOUSE|MGI=MGI=102520|UniProtKB=O35129	PROHIBITIN-2	0.1176
PTHR48034:SF16	MOUSE|MGI=MGI=1343045|UniProtKB=Q91VM5	RNA-BINDING MOTIF PROTEIN, X CHROMOSOME	0.1176		positive regulation of RNA metabolic process(GO:0051254);positive regulation of gene expression(GO:0010628);regulation of mRNA splicing, via spliceosome(GO:0048024);mRNA splicing, via spliceosome(GO:0000398)	spliceosomal complex(GO:0005681)
PTHR24327:SF28	MOUSE|MGI=MGI=94903|UniProtKB=Q64205	HOMEOBOX PROTEIN DLX-3	0.1176		embryo development(GO:0009790);epithelial cell differentiation(GO:0030855);transcription by RNA polymerase II(GO:0006366);positive regulation of transcription by RNA polymerase II(GO:0045944)		homeodomain transcription factor(PC00119)
PTHR23238:SF3	MOUSE|MGI=MGI=99960|UniProtKB=Q61545	RNA-BINDING PROTEIN EWS	0.1176	RNA binding(GO:0003723);transcription coregulator activity(GO:0003712)		nucleus(GO:0005634)	RNA binding protein(PC00031)
PTHR10177:SF59	MOUSE|MGI=MGI=102890|UniProtKB=P51945	CYCLIN-G1	0.1176	protein kinase binding(GO:0019901);cyclin-dependent protein serine/threonine kinase regulator activity(GO:0016538);cyclin-dependent protein serine/threonine kinase activity(GO:0004693)	mitotic nuclear division(GO:0140014);mitotic cell cycle phase transition(GO:0044772);protein phosphorylation(GO:0006468);regulation of cyclin-dependent protein serine/threonine kinase activity(GO:0000079)	nucleus(GO:0005634);cytoplasm(GO:0005737);cyclin-dependent protein kinase holoenzyme complex(GO:0000307)	kinase activator(PC00138)
PTHR48033:SF3	MOUSE|MGI=MGI=101947|UniProtKB=Q60668	HETEROGENEOUS NUCLEAR RIBONUCLEOPROTEIN D0	0.1059	sequence-specific double-stranded DNA binding(GO:1990837)		nucleoplasm(GO:0005654)
PTHR48026:SF13	MOUSE|MGI=MGI=104819|UniProtKB=O88569	HETEROGENEOUS NUCLEAR RIBONUCLEOPROTEINS A2/B1	0.1059
PTHR19868:SF0	MOUSE|MGI=MGI=101849|UniProtKB=P68040	RECEPTOR OF ACTIVATED PROTEIN C KINASE 1	0.1059	protein kinase binding ribosome binding	regulation of translation positive regulation of protein phosphorylation protein phosphorylation translational elongation	nucleus cytosolic small ribosomal subunit
PTHR18919:SF107	MOUSE|MGI=MGI=1098623|UniProtKB=Q8BWT1	3-KETOACYL-COA THIOLASE, MITOCHONDRIAL	0.0941	acetyltransferase activity(GO:0016407)	fatty acid catabolic process(GO:0009062);oxidation-reduction process(GO:0055114)	mitochondrion(GO:0005739)	acyltransferase(PC00042)
PTHR43127:SF1	MOUSE|MGI=MGI=1343297|UniProtKB=P32233	DEVELOPMENTALLY-REGULATED GTP-BINDING PROTEIN 1	0.0941	GTP binding(GO:0005525)	cytoplasmic translation(GO:0002181);translational elongation(GO:0006414)	cytoplasm(GO:0005737)
PTHR45712:SF4	MOUSE|MGI=MGI=1328364|UniProtKB=P50608	FIBROMODULIN	0.0941
PTHR11461:SF51	MOUSE|MGI=MGI=1915181|UniProtKB=Q9JK88	SERPIN I2	0.0823	endopeptidase inhibitor activity(GO:0004866);serine-type endopeptidase activity(GO:0004252);protease binding(GO:0002020)	proteolysis(GO:0006508);cellular protein metabolic process(GO:0044267);negative regulation of endopeptidase activity(GO:0010951)	extracellular space(GO:0005615)	protease inhibitor(PC00191)
PTHR11834:SF7	MOUSE|MGI=MGI=109241|UniProtKB=P70210	TRANSCRIPTIONAL ENHANCER FACTOR TEF-5	0.0823	DNA-binding transcription factor activity(GO:0003700);RNA polymerase II transcription factor binding(GO:0001085);transcription regulatory region DNA binding(GO:0044212);sequence-specific DNA binding(GO:0043565)	transcription by RNA polymerase II(GO:0006366);embryonic organ development(GO:0048568);positive regulation of transcription by RNA polymerase II(GO:0045944);intracellular signal transduction(GO:0035556)	nucleus(GO:0005634);transcription factor complex(GO:0005667)	DNA-binding transcription factor(PC00218)
PTHR47114:SF2	MOUSE|MGI=MGI=106586|UniProtKB=Q63912	OLIGODENDROCYTE-MYELIN GLYCOPROTEIN	0.0823
PTHR48083:SF20	MOUSE|MGI=MGI=87866|UniProtKB=P51174	LONG-CHAIN SPECIFIC ACYL-COA DEHYDROGENASE, MITOCHONDRIAL	0.0823
PTHR13976:SF60	MOUSE|MGI=MGI=1891925|UniProtKB=O35737	HETEROGENEOUS NUCLEAR RIBONUCLEOPROTEIN H	0.0823				RNA splicing factor(PC00148)
PTHR24082:SF42	MOUSE|MGI=MGI=98742|UniProtKB=P63058	THYROID HORMONE RECEPTOR ALPHA	0.0706	signaling receptor activity(GO:0038023);RNA polymerase II regulatory region sequence-specific DNA binding(GO:0000977);nuclear receptor transcription coactivator activity(GO:0030374);transcription factor binding(GO:0008134);DNA-binding transcription factor activity, RNA polymerase II-specific(GO:0000981)	epithelial cell differentiation(GO:0030855);negative regulation of transcription by RNA polymerase II(GO:0000122);tube development(GO:0035295);transcription by RNA polymerase II(GO:0006366);response to lipid(GO:0033993);gland development(GO:0048732);positive regulation of transcription by RNA polymerase II(GO:0045944);animal organ morphogenesis(GO:0009887);hormone-mediated signaling pathway(GO:00…	RNA polymerase II transcription factor complex(GO:0090575)	C4 zinc finger nuclear receptor(PC00169)
PTHR14091:SF0	MOUSE|MGI=MGI=1914735|UniProtKB=Q99LL5	PERIODIC TRYPTOPHAN PROTEIN 1 HOMOLOG	0.0706			nucleus(GO:0005634)	chromatin/chromatin-binding, or -regulatory protein(PC00077)
PTHR11610:SF3	MOUSE|MGI=MGI=96820|UniProtKB=P11152	LIPOPROTEIN LIPASE	0.0706	protein binding(GO:0005515);phospholipase activity(GO:0004620)	lipid catabolic process(GO:0016042)	extracellular space(GO:0005615)	lipase(PC00143)
PTHR24201:SF2	MOUSE|MGI=MGI=1921095|UniProtKB=Q3V096	ANKYRIN REPEAT DOMAIN-CONTAINING PROTEIN 42	0.0706
PTHR11353:SF54	MOUSE|MGI=MGI=107943|UniProtKB=P80317	T-COMPLEX PROTEIN 1 SUBUNIT ZETA	0.0706			chaperonin-containing T-complex(GO:0005832)	chaperonin(PC00073)
PTHR12231:SF224	MOUSE|MGI=MGI=99534|UniProtKB=Q07409	CONTACTIN-3	0.0706			plasma membrane region(GO:0098590);neuron projection(GO:0043005)
PTHR24125:SF1	MOUSE|MGI=MGI=2444730|UniProtKB=Q14DN9	ANKYRIN REPEAT AND DEATH DOMAIN-CONTAINING PROTEIN 1B	0.0706
PTHR24034:SF107	MOUSE|MGI=MGI=1346091|UniProtKB=Q9WVH9	FIBULIN-5	0.0706		cellular component assembly(GO:0022607);supramolecular fiber organization(GO:0097435);extracellular matrix organization(GO:0030198)		extracellular matrix structural protein(PC00103)
PTHR28682:SF2	MOUSE|MGI=MGI=3643491|UniProtKB=Q6GQV1	PROTEIN INSYN2B	0.0706
PTHR11216:SF127	MOUSE|MGI=MGI=1341878|UniProtKB=Q9WVK4	EH DOMAIN-CONTAINING PROTEIN 1	0.0588				membrane traffic protein(PC00150)
PTHR25462:SF272	MOUSE|MGI=MGI=1918187|UniProtKB=Q6PFY8	TRIPARTITE MOTIF-CONTAINING PROTEIN 45	0.0588
PTHR14917:SF2	MOUSE|MGI=MGI=2144877|UniProtKB=Q80VP2	SPERMATOGENESIS-ASSOCIATED PROTEIN 7	0.0588
PTHR21245:SF11	MOUSE|MGI=MGI=1891690|UniProtKB=Q7TMK9	HETEROGENEOUS NUCLEAR RIBONUCLEOPROTEIN Q	0.0588	mRNA binding(GO:0003729)	mRNA stabilization(GO:0048255);gene expression(GO:0010467);mRNA catabolic process(GO:0006402)	nucleus(GO:0005634);cytoplasmic part(GO:0044444);ribonucleoprotein complex(GO:1990904)	RNA binding protein(PC00031)
PTHR28541:SF1	MOUSE|MGI=MGI=2684420|UniProtKB=Q6PFH3	DDB1- AND CUL4-ASSOCIATED FACTOR 15	0.0588		protein ubiquitination(GO:0016567)	Cul4-RING E3 ubiquitin ligase complex(GO:0080008)
PTHR43884:SF9	MOUSE|MGI=MGI=1914272|UniProtKB=Q8JZN5	ACYL-COA DEHYDROGENASE FAMILY MEMBER 9, MITOCHONDRIAL	0.0588	cofactor binding(GO:0048037);oxidoreductase activity(GO:0016491);anion binding(GO:0043168);amide binding(GO:0033218);purine ribonucleotide binding(GO:0032555)		mitochondrion(GO:0005739)	dehydrogenase(PC00092)
PTHR45852:SF1	MOUSE|MGI=MGI=1914295|UniProtKB=Q9CQS5	SERINE/THREONINE-PROTEIN KINASE RIO2	0.0588	protein kinase activity(GO:0004672)	maturation of SSU-rRNA(GO:0030490)	cytosol(GO:0005829);preribosome, small subunit precursor(GO:0030688)
PTHR24418:SF247	MOUSE|MGI=MGI=102960|UniProtKB=P42682	TYROSINE-PROTEIN KINASE TXK	0.0588	protein tyrosine kinase activity(GO:0004713)	peptidyl-tyrosine phosphorylation(GO:0018108);regulation of response to stress(GO:0080134);adaptive immune response(GO:0002250);developmental growth(GO:0048589);tissue development(GO:0009888);integrin-mediated signaling pathway(GO:0007229);response to external stimulus(GO:0009605);regulation of response to external stimulus(GO:0032101);regulation of cell activation(GO:0050865);regulation of multi…
PTHR21049:SF0	MOUSE|MGI=MGI=98084|UniProtKB=Q91YQ5	DOLICHYL-DIPHOSPHOOLIGOSACCHARIDE--PROTEIN GLYCOSYLTRANSFERASE SUBUNIT 1	0.0588	oligosaccharyl transferase activity(GO:0004576)	peptidyl-amino acid modification(GO:0018193);protein N-linked glycosylation(GO:0006487)	oligosaccharyltransferase complex(GO:0008250);vacuole(GO:0005773);plasma membrane(GO:0005886)	glycosyltransferase(PC00111)
PTHR45153:SF1	MOUSE|MGI=MGI=2443048|UniProtKB=Q8C1F5	TETRATRICOPEPTIDE REPEAT PROTEIN 16	0.047
PTHR10682:SF9	MOUSE|MGI=MGI=109301|UniProtKB=Q61183	POLY(A) POLYMERASE ALPHA	0.047	adenylyltransferase activity(GO:0070566)	mRNA polyadenylation(GO:0006378)	nucleus(GO:0005634)	mRNA polyadenylation factor(PC00146)
PTHR46756:SF7	MOUSE|MGI=MGI=1918780|UniProtKB=Q3UWW6	GAS2-LIKE PROTEIN 3	0.047
PTHR46728:SF1	MOUSE|MGI=MGI=1914742|UniProtKB=D3Z3C6	AN1-TYPE ZINC FINGER PROTEIN 4	0.047
PTHR22589:SF51	MOUSE|MGI=MGI=109176|UniProtKB=P52825	CARNITINE O-PALMITOYLTRANSFERASE 2, MITOCHONDRIAL	0.047	O-acyltransferase activity(GO:0008374);palmitoyltransferase activity(GO:0016409)	fatty acid catabolic process(GO:0009062);oxidation-reduction process(GO:0055114)	mitochondrion(GO:0005739)	acyltransferase(PC00042)
PTHR14190:SF7	MOUSE|MGI=MGI=1330304|UniProtKB=Q8C754	VACUOLAR PROTEIN SORTING-ASSOCIATED PROTEIN 52 HOMOLOG	0.047	syntaxin binding(GO:0019905);Rab GTPase binding(GO:0017137)	retrograde transport, endosome to Golgi(GO:0042147);endocytic recycling(GO:0032456);Golgi to vacuole transport(GO:0006896)	Golgi apparatus part(GO:0044431);cytoplasmic vesicle part(GO:0044433);vacuole(GO:0005773);vesicle tethering complex(GO:0099023);plasma membrane(GO:0005886)	membrane traffic protein(PC00150)
PTHR13155:SF1	MOUSE|MGI=MGI=1890218|UniProtKB=O88845	A-KINASE ANCHOR PROTEIN 10, MITOCHONDRIAL	0.047				scaffold/adaptor protein(PC00226)
PTHR34343:SF1	MOUSE|MGI=MGI=1924066|UniProtKB=Q80UF4	SEROLOGICALLY DEFINED COLON CANCER ANTIGEN 8	0.047		neuron migration(GO:0001764);tube morphogenesis(GO:0035239);anatomical structure formation involved in morphogenesis(GO:0048646);establishment of cell polarity(GO:0030010);microtubule organizing center organization(GO:0031023)	centrosome(GO:0005813);centriole(GO:0005814)
PTHR24096:SF296	MOUSE|MGI=MGI=2385656|UniProtKB=Q99PU5	LONG-CHAIN-FATTY-ACID--COA LIGASE ACSBG1	0.047				ligase(PC00142)
PTHR13681:SF31	MOUSE|MGI=MGI=2444023|UniProtKB=Q91W18	TUDOR DOMAIN-CONTAINING PROTEIN 3	0.047
PTHR45740:SF7	MOUSE|MGI=MGI=2159210|UniProtKB=Q8C1B2	PROTEIN MONO-ADP-RIBOSYLTRANSFERASE TIPARP	0.047
PTHR15268:SF17	MOUSE|MGI=MGI=2685992|UniProtKB=A2AG58	BCLAF1 AND THRAP3 FAMILY MEMBER 3	0.047				nucleic acid binding protein
PTHR35088:SF1	MOUSE|MGI=MGI=1918200|UniProtKB=Q8CDV0	COILED-COIL DOMAIN-CONTAINING PROTEIN 178	0.0353
PTHR10261:SF3	MOUSE|MGI=MGI=1858696|UniProtKB=Q9QZE5	COATOMER SUBUNIT GAMMA-1	0.0353		organelle transport along microtubule(GO:0072384);endoplasmic reticulum to Golgi vesicle-mediated transport(GO:0006888);intra-Golgi vesicle-mediated transport(GO:0006891);protein secretion(GO:0009306)	Golgi membrane(GO:0000139);endoplasmic reticulum(GO:0005783);endoplasmic reticulum-Golgi intermediate compartment(GO:0005793);vacuole(GO:0005773);plasma membrane(GO:0005886);COPI vesicle coat(GO:0030126)	vesicle coat protein(PC00235)
PTHR46848:SF1	MOUSE|MGI=MGI=1354734|UniProtKB=Q9DC04	REGULATOR OF G-PROTEIN SIGNALING 3	0.0353
PTHR46745:SF1	MOUSE|MGI=MGI=109127|UniProtKB=P62500	TSC22 DOMAIN FAMILY PROTEIN 1	0.0353
PTHR15288:SF6	MOUSE|MGI=MGI=3036254|UniProtKB=Q6P9P8	DENN DOMAIN-CONTAINING PROTEIN 2C	0.0353
PTHR46182:SF1	MOUSE|MGI=MGI=3036268|UniProtKB=Q5SZV5	DYSLEXIA-ASSOCIATED PROTEIN KIAA0319	0.0353			cytoplasmic vesicle(GO:0031410);plasma membrane(GO:0005886)
PTHR23118:SF0	MOUSE|MGI=MGI=103251|UniProtKB=Q91V92	ATP-CITRATE SYNTHASE	0.0353	transferase activity, transferring acyl groups(GO:0016746)	acyl-CoA metabolic process(GO:0006637);amide biosynthetic process(GO:0043604);purine ribonucleotide biosynthetic process(GO:0009152);fatty acid biosynthetic process(GO:0006633);coenzyme biosynthetic process(GO:0009108)	cytosol(GO:0005829)	transferase(PC00220)
PTHR24061:SF358	MOUSE|MGI=MGI=1351351|UniProtKB=Q9QY96	EXTRACELLULAR CALCIUM-SENSING RECEPTOR	0.0353	G protein-coupled receptor activity(GO:0004930)		integral component of plasma membrane(GO:0005887)	G-protein coupled receptor(PC00021)
PTHR10728:SF22	MOUSE|MGI=MGI=2685493|UniProtKB=Q50L41	CYTOSOLIC PHOSPHOLIPASE A2 ZETA	0.0353	phospholipase A2 activity(GO:0004623);calcium ion binding(GO:0005509);calcium-dependent phospholipid binding(GO:0005544)	phospholipid catabolic process(GO:0009395);glycerophospholipid metabolic process(GO:0006650);glycerolipid catabolic process(GO:0046503)	ruffle(GO:0001726);cytosol(GO:0005829);leading edge membrane(GO:0031256);vesicle(GO:0031982);cell projection membrane(GO:0031253)	phospholipase(PC00186)
PTHR22437:SF2	MOUSE|MGI=MGI=1918319|UniProtKB=Q499E5	STORKHEAD-BOX PROTEIN 2	0.0353
PTHR18864:SF1	MOUSE|MGI=MGI=109153|UniProtKB=Q61595	KINECTIN	0.0235
PTHR22538:SF0	MOUSE|MGI=MGI=1917130|UniProtKB=Q3UY96	CILIA- AND FLAGELLA-ASSOCIATED PROTEIN 74	0.0235
PTHR15031:SF3	MOUSE|MGI=MGI=2444507|UniProtKB=Q66K08	CARTILAGE INTERMEDIATE LAYER PROTEIN 1	0.0235
PTHR24223:SF330	MOUSE|MGI=MGI=2386976|UniProtKB=Q8R4P9	MULTIDRUG RESISTANCE-ASSOCIATED PROTEIN 7	0.0235	ATPase activity(GO:0016887);ATPase-coupled transmembrane transporter activity(GO:0042626)	transmembrane transport(GO:0055085)		ATP-binding cassette (ABC) transporter(PC00003)
PTHR24177:SF12	MOUSE|MGI=MGI=2442952|UniProtKB=Q6P9K8	CASKIN-1	0.0235				scaffold/adaptor protein(PC00226)
PTHR10574:SF233	MOUSE|MGI=MGI=96743|UniProtKB=P02469	LAMININ SUBUNIT BETA-1	0.0235	integrin binding(GO:0005178);extracellular matrix structural constituent(GO:0005201)	cellular component assembly(GO:0022607);extracellular matrix organization(GO:0030198);substrate adhesion-dependent cell spreading(GO:0034446);cell migration(GO:0016477);tissue development(GO:0009888);animal organ morphogenesis(GO:0009887)	basement membrane(GO:0005604);protein-containing complex(GO:0032991)	extracellular matrix protein(PC00102)
PTHR12696:SF2	MOUSE|MGI=MGI=1914338|UniProtKB=Q6ZQ73	CULLIN-ASSOCIATED NEDD8-DISSOCIATED PROTEIN 2	0.0235		protein-containing complex assembly(GO:0065003);protein ubiquitination(GO:0016567)	nucleus(GO:0005634)	ubiquitin-protein ligase(PC00234)
PTHR23030:SF37	MOUSE|MGI=MGI=2144837|UniProtKB=Q6PB44	TYROSINE-PROTEIN PHOSPHATASE NON-RECEPTOR TYPE 23	0.0235				membrane traffic protein(PC00150)
PTHR45630:SF4	MOUSE|MGI=MGI=2444068|UniProtKB=Q3TYU2	CATION-TRANSPORTING ATPASE 13A5-RELATED	0.0235		cellular calcium ion homeostasis(GO:0006874)
PTHR21597:SF1	MOUSE|MGI=MGI=2442413|UniProtKB=B1AZI6	THO COMPLEX SUBUNIT 2	0.0235	mRNA binding(GO:0003729)	mRNA export from nucleus(GO:0006406)	THO complex(GO:0000347);transcription export complex(GO:0000346)	transcription cofactor(PC00217)
PTHR47961:SF7	MOUSE|MGI=MGI=3036246|UniProtKB=D3Z4R1	ATP-DEPENDENT DNA HELICASE HFM1-RELATED	0.0235	mRNA binding(GO:0003729)	regulation of translation(GO:0006417);translational elongation(GO:0006414)	cytoplasmic stress granule(GO:0010494)
PTHR12271:SF49	MOUSE|MGI=MGI=2445126|UniProtKB=B2RX14	TERMINAL URIDYLYLTRANSFERASE 4	0.0235				nucleotidyltransferase(PC00174)
PTHR24270:SF12	MOUSE|MGI=MGI=1298218|UniProtKB=O88572	LOW-DENSITY LIPOPROTEIN RECEPTOR-RELATED PROTEIN 6	0.0235				apolipoprotein(PC00052)
PTHR22771:SF2	MOUSE|MGI=MGI=1925559|UniProtKB=Q80TT8	CULLIN-9	0.0235
PTHR13723:SF189	MOUSE|MGI=MGI=2146046|UniProtKB=Q811B3	A DISINTEGRIN AND METALLOPROTEINASE WITH THROMBOSPONDIN MOTIFS 12	0.0235				metalloprotease(PC00153)
PTHR12011:SF39	MOUSE|MGI=MGI=1933736|UniProtKB=Q3UHD1	ADHESION G PROTEIN-COUPLED RECEPTOR B1	0.0235	G protein-coupled receptor activity	regulation of cAMP-mediated signaling regulation of adenylate cyclase activity adenylate cyclase-activating G protein-coupled receptor signaling pathway activation of adenylate cyclase activity	integral component of plasma membrane	G-protein coupled receptor
PTHR10676:SF183	MOUSE|MGI=MGI=107731|UniProtKB=P0C6F1	DYNEIN HEAVY CHAIN 2, AXONEMAL	0.0118	protein binding(GO:0005515);ATPase activity, coupled(GO:0042623);motor activity(GO:0003774)	microtubule-based movement(GO:0007018)	dynein complex(GO:0030286);intraciliary transport particle(GO:0030990);plasma membrane region(GO:0098590);axoneme(GO:0005930);microtubule(GO:0005874)	microtubule binding motor protein(PC00156)
PTHR10574:SF287	MOUSE|MGI=MGI=2446294|UniProtKB=P60882	MULTIPLE EPIDERMAL GROWTH FACTOR-LIKE DOMAINS PROTEIN 8	0.0118		tissue development(GO:0009888);animal organ morphogenesis(GO:0009887)		extracellular matrix protein(PC00102)
PTHR45944:SF1	MOUSE|MGI=MGI=1338076|UniProtKB=Q3UHF7	TRANSCRIPTION FACTOR HIVEP2	0.0118
PTHR14113:SF6	MOUSE|MGI=MGI=1349390|UniProtKB=Q9QYX7	PROTEIN PICCOLO	0.0118
PTHR10676:SF344	MOUSE|MGI=MGI=107718|UniProtKB=Q8VHE6	DYNEIN HEAVY CHAIN 5, AXONEMAL	0.0118	protein binding(GO:0005515);ATPase activity, coupled(GO:0042623);motor activity(GO:0003774)	outer dynein arm assembly(GO:0036158);intraciliary transport involved in cilium assembly(GO:0035735);vesicle targeting, trans-Golgi to periciliary membrane compartment(GO:0097712);ciliary transition zone assembly(GO:1905349);protein localization to cilium(GO:0061512)	outer dynein arm(GO:0036157);intraciliary transport particle(GO:0030990);plasma membrane region(GO:0098590);microtubule(GO:0005874)	microtubule binding motor protein(PC00156)
PTHR13902:SF46	MOUSE|MGI=MGI=2442092|UniProtKB=P83741	SERINE/THREONINE-PROTEIN KINASE WNK1	0.0118	molecular function regulator(GO:0098772);chloride channel activity(GO:0005254);protein serine/threonine kinase activity(GO:0004674);potassium channel activity(GO:0005267)	potassium ion transmembrane transport(GO:0071805);import into cell(GO:0098657);negative regulation of transport(GO:0051051);regulation of potassium ion transport(GO:0043266);ion homeostasis(GO:0050801);sodium ion transmembrane transport(GO:0035725);positive regulation of ion transmembrane transporter activity(GO:0032414);protein phosphorylation(GO:0006468);regulation of cation transmembrane trans…	cytosol(GO:0005829)	non-receptor serine/threonine protein kinase(PC00167)
PTHR13190:SF20	MOUSE|MGI=MGI=1923809|UniProtKB=Q80XK6	AUTOPHAGY-RELATED PROTEIN 2 HOMOLOG B	0.0118		autophagosome assembly(GO:0000045);proteolysis(GO:0006508);autophagy of mitochondrion(GO:0000422)	phagophore assembly site(GO:0000407);extrinsic component of membrane(GO:0019898)
PTHR24026:SF49	MOUSE|MGI=MGI=2444314|UniProtKB=Q8BNA6	PROTOCADHERIN FAT 3	0.0118		cell-cell adhesion(GO:0098609)		cadherin(PC00057)
PTHR46957:SF2	MOUSE|MGI=MGI=97809|UniProtKB=B2RU80	RECEPTOR-TYPE TYROSINE-PROTEIN PHOSPHATASE BETA	0.0118
PTHR13500:SF0	MOUSE|MGI=MGI=2146468|UniProtKB=Q571H0	NUCLEOLAR PRE-RIBOSOMAL-ASSOCIATED PROTEIN 1	0.0118		maturation of LSU-rRNA from tricistronic rRNA transcript (SSU-rRNA, 5.8S rRNA, LSU-rRNA)(GO:0000463);maturation of 5.8S rRNA from tricistronic rRNA transcript (SSU-rRNA, 5.8S rRNA, LSU-rRNA)(GO:0000466)	nucleolus(GO:0005730)
PTHR23169:SF24	MOUSE|MGI=MGI=104627|UniProtKB=Q91ZU6	DYSTONIN		microtubule binding(GO:0008017)	wound healing(GO:0042060);cell junction organization(GO:0034330);cellular component assembly(GO:0022607);cytoplasmic microtubule organization(GO:0031122)	focal adhesion(GO:0005925);cytoplasm(GO:0005737);intermediate filament(GO:0005882)	intermediate filament binding protein(PC00130)
PTHR21856:SF7	MOUSE|MGI=MGI=2664111|UniProtKB=A2ARZ3	FIBROUS SHEATH-INTERACTING PROTEIN 2				mitochondrion(GO:0005739)
